# Supplementary material for: Genome wide association mapping for grain shape traits in indica rice
Source: Planta. 2016 May 19;244(4):819–30. doi: 10.1007/s00425-016-2548-9 (PMC5018019; doi:10.1007/s00425-016-2548-9)
Supplement: Supplementary file 2 — Supplementary Table S1: The origin of 469 indica accessions (XLSX 25 kb) [file 425_2016_2548_MOESM2_ESM.xlsx]

## Sheet: Sheet1
Table S1 The origin of 469 indica accessions
Accession ID	Accession name	Country
CH001	Guanglixian	China
CH002	Huakeqiu	China
CH003	Changlixian	China
CH004	Yanjing	China
CH005	Yingtoujing	China
CH006	Shengmengwan	China
CH007	Niantianshi	China
CH008	Langxiang	China
CH009	Wanjin	China
CH010	Hongxian	China
CH011	Bolizhan	China
CH012	Shimaren	China
CH013	Qingshuichi	China
CH014	Aiguxianzhong	China
CH015	Baikeai	China
CH016	Fanganzao	China
CH017	Yuhu	China
CH018	Wudijing	China
CH019	Rinaldo Bersari	Philippines
CH020	Xianluosichi	Thailand
CH026	IR 27325-27-3-3	Philippines
CH027	Bknbr 76025-10-8-1-2klg-1-1-1-1	Philippines
CH028	HPA 74	India
CH029	K 428-25	India
CH030	Milyamg 70	North Korea
CH031	NDR 89	India
CH032	Taizhonghongxuguzi	China
CH033	Xiaobaizhan	China
CH034	Shuiyuan299	North Korea
CH035	KALING A2	India
CH036	RP 1017-76-1-3-2	India
CH038	RANGPUR (KANGPUR)	Bangladesh
CH039	Shouguzao	China
CH040	Luqingzao1hao	China
CH041	TONO BREA 439	NA
CH042	368	Pakistan
CH043	BAU HUONG DOONG	Vietnam
CH044	CHAH NONG NGHE AN	Vietnam
CH045	CHIEM BAC	Vietnam
CH046	RE BAU	Vietnam
CH047	RE CHANH	Vietnam
CH048	MA HNAN THU KA	Burma
CH049	C.CORTO 1	Cuba
CH050	97A-M54	Philippines
CH051	AMISTAD 82-8	Cuba
CH052	CIMANUK	Indonesia
CH054	OR 79-21	India
CH055	SINABA	Philippines
CH056	QUCM	Vietnam
CH057	CSR 12	India
CH058	CSR 13	India
CH059	CSR 5	India
CH060	CSR 9	India
CH061	TM 10265	India
CH062	SHINKWANG	South Korea
CH063	AUS 43	Bangladesh
CH064	BASMATI 685	Pakistan
CH065	PR32-PD47-PD4	India
CH066	NEANG CHHOUK	Cambodia
CH072	ITA 304	Nigeria
CH073	JC 195	India
CH074	BG 915	Sri Lanka
CH075	BR 601-3-3-2-4	Bangladesh
CH076	BATANG PANE	Indonesia
CH077	BG 1165-1	Sri Lanka
CH078	SLK 2-21-4	Laos
CH079	BAHBUTONG	Indonesia
CH080	CIPUNEGARA	Indonesia
CH081	PANAMA 1537	Panama
CH082	PR 23631-98	Philippines
CH083	SELECCION VG-5	Cuba
CH084	X72-7-1	Burma
CH085	NDR 4012	India
CH086	LAI TRANG	Vietnam
CH089	VL DHAN 16	India
CH090	CSR 11	India
CH092	5173	Colombia
CH093	GIZA 181	Egypt
CH095	MALKORA(Acc.11716)	Sri Lanka
CH096	CCI 22-2-4-113	India
CH097	A1452	Philippines
CH098	75-1-120	Philippines
CH099	Himdhan	India
CH101	Kajaru	India
CH105	Chuanjiang25	Sri Lanka
CH106	PULUT KARU	Indonesia
CH108	Sanjiang	Japan
CH109	PADI SEGUTUK	Indonesia
CH111	JW 42	India
CH113	Gu2725	Cuba
CH114	Si82	NA
CH116	T 100	India
CH117	Fuhong521	China
CH119	Qijiazhan14	China
CH121	Shayouxuan2hao	China
CH122	Shenghong16	China
CH123	Shunliangzao2hao	China
CH124	HA 881043	China
CH125	Nancong3	China
CH126	Sanluzhan7hao	China
CH127	Sanwunuo1hao	China
CH128	Shanlanzhan	China
CH129	Huangsiguizhan	China
CH130	Guiyezhan10hao	China
CH131	Qisizhan	China
CH132	Yushanzhan	China
CH133	Zaoxinzhan1hao	China
CH134	Changza3hao	China
CH135	Qiqingzhan	China
CH136	Kemainuo	China
CH137	47-104	China
CH138	Jinyou1hao	China
CH139	Huinongzao1hao	China
CH140	Tiefu1hao	China
CH141	Longfei10hao	China
CH142	Jiangke3hao	China
CH143	Xiangji161-1	China
CH144	Hengxiao172	China
CH145	Lingwan1hao	China
CH146	Lixiangzao9hao	China
CH147	85-10	China
CH148	Qingyangai	China
CH149	Hanzhongheifengnuo	China
CH150	Xiangzhennuo	China
CH152	Pufeng14hao	China
CH153	Qingliuai1hao	China
CH154	Yannongzao4hao	China
CH155	Yushuinuo	China
CH156	Q 5	China
CH157	M 099	China
CH158	Guangjiuxuan20	China
CH159	S 9042	China
CH160	SIPULUT DUKUNG	Indonesia
CH162	Doc phung lun AR-16	Vietnam
CH163	Bagoo	NA
CH164	Pratao Precoce	Philippines
CH165	1641xuan	China
CH166	Boqizhanxuan	China
CH167	Zhaodaowen	China
CH168	Xiaobaigu	China
CH169	Shuibaichuan	China
CH170	B 6397F-MR-7-5M-1-1	Indonesia
CH171	Zhong11	China
CH172	Yuanzhen397	China
CH173	Qionghai1hao	China
CH174	Guiyu100	China
CH175	Huasizhan	China
CH176	Aomeizhan1hao	China
CH177	Tieganlu	China
CH179	Puningmalongya	China
CH180	Zaoxiang17	China
CH181	Guangjingxian165	China
CH182	Shuangai1	China
CH183	Wai128xuan	China
CH184	Yinhuazhan	China
CH185	Aiqingzhan	China
CH186	Yuanzhenzhan	China
CH187	Xianhuangzhan	China
CH188	Yueyezhan6	China
CH189	Pin378	China
CH190	Chaoliuzhan1	China
CH191	Pin96118	China
CH192	Xinke2	China
CH193	Lvyuanzhan	China
CH194	Guangqingzhan	China
CH195	Guisanzhan	China
CH196	Shanuo	China
CH197	Shangu	China
CH198	Xilaopi	China
CH199	Haoanlongmiemen	China
CH200	Baikesanbailixian	China
CH201	Qingjing21	China
CH202	105tianmagu	China
CH203	Maoliudimin	China
CH204	Liushizi	China
CH205	Qiuqianbai	China
CH206	Yiluxiang	China
CH207	Yingguzhan	China
CH208	Changmangjing	China
CH209	Lucaihao	China
CH210	Duligan	China
CH211	Chongyangnuo	China
CH212	Nantezhan	China
CH213	Changmaxian	China
CH214	Kuxindao	China
CH215	Guanyindao	China
CH217	Xuanenchangtanqingzhan	China
CH218	Xiaoguandabaigu	China
CH220	Liuyuehuang	China
CH221	Yeyepiao	China
CH222	Jiangbianzao	China
CH223	Siguqi	China
CH224	Heijiezao	China
CH225	Haofangzuo	China
CH226	Xigu	China
CH227	Aiziqi	China
CH228	Mitiaonuo	China
CH229	Erbaixuan	China
CH230	Kawagu	China
CH231	Siguqi	China
CH232	Wumingaixian	China
CH234	Mazhan(1)	China
CH235	Mayouzhan	China
CH239	Wulicun	China
CH240	Wanminuo	China
CH241	Heimi	China
CH242	Dishuigu	China
CH243	Yelicang	China
CH244	Baiganlufeng	China
CH245	Sankecun	China
CH246	Qianhui13	China
CH247	R 481 yan	China
CH248	Tianhongtian	China
CH249	Wan48	China
CH250	Guifuxian3hao	China
CH251	Kainuo91	China
CH252	Zao89-5513	China
CH253	Louzaoxianjian17	China
CH254	Nanjing3678	China
CH255	Guangwen125	China
CH256	Zhongjuanxian	China
CH257	Kexiang	China
CH258	Haohao	China
CH259	Guangnangu	China
CH260	Haogailan	China
CH261	Maxiangu	China
CH262	Huangbansuo	China
CH265	Yazhan	China
CH266	Erhuangmi	China
CH267	Menjiaheisi	China
CH268	Wunong6hao	China
CH269	Zaoguiba	China
CH270	Benmonuo	China
CH271	Xinheinuo2hao	China
CH272	89-6	China
CH273	Shuangkanghong	China
CH274	Zaonuo	China
CH275	Shenshuihong	China
CH276	Mengguandamagu	China
CH277	Yeyaxuxuzhan	China
CH278	Baimimagu	China
CH279	Gaicaozhan	China
CH280	Babaomi	China
CH281	Jianshiguiyangzhan	China
CH282	KATAHATA HAMBA	Sri Lanka
CH283	SINNA SIVAPPU	Sri Lanka
CH285	Chikaopi	China
CH286	Xinyangheimi	China
CH287	Xindao407	China
CH288	Yunanxiang98	China
CH289	Heiyu1hao	China
CH290	Zaobai	China
CH291	Guanyinxian	China
CH292	Anzhaixian	China
CH293	Wujiezaodao	China
CH294	Guangyexian	China
CH295	Aiganhuang	China
CH296	Zinuo	China
CH297	Menghainuo	China
CH298	Haoxiang	China
CH299	Daozhouzao	China
CH300	Baijiaoheijie	China
CH301	Dahuanggu	China
CH302	Heigu	China
CH303	Xianshuizhan	China
CH304	Huangkechi	China
CH305	Yinzhan	China
CH306	Heinuo	China
CH307	Baishiyan	China
CH308	Manzhongkuai	China
CH309	Potouzhong	China
CH310	Qimei	China
CH311	NEANG SAN	Cambodia
CH312	Xianshuiyang	China
CH313	Zaomiaosi	China
CH314	Dayexiaoxianggu	China
CH315	Qihuangzhan	China
CH316	Chizaoxian	China
CH317	Yelicang	China
CH318	Baiguzi	China
CH319	Wuganzao	China
CH320	Yintiaozhan	China
CH322	BG 170	Sri Lanka
CH324	Dahonggu2	China
CH325	Youzhan	China
CH326	Shuibawang	China
CH327	Lichuanbaimaweizhan	China
CH328	Tedali	China
CH329	Ziyedao	China
CH330	Guangling124	China
CH331	Hongmixiangmazhan	China
CH332	Xiaomagu	China
CH333	Lengshuizhan	China
CH334	Tiegangu	China
CH337	Guangdongzaoxiang	China
CH338	Xiajiaoheidao	China
CH339	Hejian	China
CH340	Hantaizhan	China
CH341	Xinzhenggu	China
CH342	Jiangbanuo	China
CH343	Haodongleng	China
CH344	Haobawan	China
CH345	Haobixiang	China
CH346	Yinxuan1hao	China
CH347	Lengshuibai	China
CH348	Xiaobaigu	China
CH349	Bairizao	China
CH350	Dingyaungu	China
CH351	Honggu	China
CH352	Zigangu	China
CH353	Xiaobaigu	China
CH354	Laozhuangbai	China
CH355	Dongdabai	China
CH356	Niumaoxiangzao	China
CH357	Damagu	China
CH358	Hongmidao	China
CH359	Xiaohonggu	China
CH360	Hongjiaoleizhan	China
CH361	Chongyangnuo	China
CH362	Yangxindalixian	China
CH363	Wubaili	China
CH364	Liaowapushidian	China
CH365	Dabaigu	China
CH366	Hongjiaoqi	China
CH367	Xintangerpozao	China
CH368	Shadaoqingzhan	China
CH369	Wujiaozhan	China
CH370	Hongmidongzhan	China
CH371	Gaoganhe	China
CH372	Bawangbian	China
CH373	Xiangyanglaohonggu	China
CH374	Dalangan	China
CH375	Wushaogu	China
CH376	Maoxiangzhan	China
CH377	Lepingbai	China
CH378	Yelicang	China
CH379	Muqiuchui	China
CH380	Sanlicun	China
CH381	Zuchaxian	China
CH382	Liushizi	China
CH383	Nibuzhan	China
CH384	Baijiaoe	China
CH385	Waibadan	China
CH386	Lengshuibai	China
CH387	Bayuebai	China
CH388	Mazhan(1)	China
CH389	Hongmidongzhan	China
CH390	101	China
CH391	R 4015	China
CH392	Gannong429	China
CH393	Wuzhuzhan	China
CH394	Nanchengwuchuanzao	China
CH395	Xiyedongzhan	China
CH396	Tiejiaozhan	China
CH397	Huikenuo	China
CH398	Hongquegu	China
CH399	Donggu	China
CH400	Shazhounuo	China
CH401	Chihe	China
CH402	Hongmiyoudao	China
CH403	Hongmiyaozhan	China
CH404	Ningnong1hao	China
CH405	Yiyangzhan	China
CH406	Shuangkang8hao	China
CH407	Xianzidao	China
CH408	Baijiaoe	China
CH409	Qishizao	China
CH410	Shadiaozi	China
CH411	Erzaozi	China
CH412	Xiaobaigu	China
CH413	Qingyouzhan	China
CH414	Huangzhan	China
CH415	Baiyanzhan	China
CH416	Haojingkang	China
CH417	Yemi	China
CH419	Yinghongke	China
CH420	Diancangditang	China
CH421	Diancangdi	China
CH422	Tianbaoerlanzhan	China
CH423	Xintanghongjiaoqizao	China
CH424	Shazhan	China
CH425	Mapingzaogu	China
CH426	Baichi	China
CH427	Machengjiangxizao	China
CH428	Huizhangu	China
CH429	Gonganmakezhan	China
CH431	Jinguazi	China
CH432	Fangxianwubaili	China
CH433	Sankecunnuogu	China
CH434	Xingshanlengshuigu	China
CH435	Ziguilengshuigu	China
CH436	Wufengbaishidao	China
CH437	Enshisanbaike	China
CH438	Baiguoxiaohonggu	China
CH439	Enshiyexiacang	China
CH440	Enshidishuidao	China
CH441	Guiyangzhan	China
CH443	Maweizhan	China
CH444	Yanzhan	China
CH445	Hefenghuangzhan	China
CH446	Qitouhuang	China
CH447	Bashizao	China
CH451	Xiaodaogu	China
CH452	Xiangxiangmi	China
CH453	Leiguzhan	China
CH454	Shuimadao	China
CH455	Changguzao	China
CH456	Langanzhan	China
CH457	Qingsedao	China
CH458	Lvqitou	China
CH459	Laoyingnuo	China
CH460	Haojingke	China
CH461	Laojinggu	China
CH462	Dazaogu	China
CH463	Lengshuizao	China
CH464	Zaohonggu	China
CH465	Xiaobaigu	China
CH466	Lvbanggu	China
CH467	Longjianghong	China
CH468	Huangkegu	China
CH469	Hongmaxiangu	China
CH470	Yanzhan	China
CH471	Xiaobaizhan	China
CH472	Maguzi	China
CH473	Yapozhan	China
CH474	Honghuami	China
CH475	Qingganzhan2	China
CH476	Nantezhan2	China
CH477	Jiugongji	China
CH478	Banbianzhan	China
CH479	Xiaomagu	China
CH480	Baimi	China
CH481	Dabaigu	China
CH482	Baigangu	China
CH483	Maweizhan	China
CH484	Hongjiaozhan	China
CH485	Honggu	China
CH486	Tuhongzhao	China
CH487	Yingtaonuo	China
CH488	Gangannuo	China
CH489	Lengshuigu	China
CH490	Dabaimizhan	China
CH491	Shuidaobawang	China
CH492	Sanpianzhan	China
CH494	Xiaomaweizhan	China
CH495	Daziben	China
CH496	Lengshuigu	China
CH497	Xiaohongjiao1	China
CH498	Yangu	China
CH499	Youzhan	China
CH500	Nadaoqie2	China
CH501	Xiaomagu3	China
CH502	Liuyuegu	China
CH503	Langanma1	China
CH504	Xianainuo	China
CH505	Yangzhan	China
CH506	Xiangdao	China
CH507	Yanzhan(2)	China
CH509	Lengshuihong	China
CH511	SINANDOMENG	Philippines
CH512	AWN NAW(GS NO.17613)	Thailand
CH513	NIAW SANPAH TAWNG	Thailand
CH514	GANJAY(ACC76349)	Pakistan
CH519	BATHKIRIEL	Sri Lanka
CH520	MURUNGAWEE	Sri Lanka
CH522	Guangluai4hao	China
CH524	Tetebo	Vietnam
CH525	Zhenlong13	China
CH526	Sifeng43	China
