# Supplementary material for: Genome wide association mapping for grain shape traits in indica rice
Source: Planta. 2016 May 19;244(4):819–30. doi: 10.1007/s00425-016-2548-9 (PMC5018019; doi:10.1007/s00425-016-2548-9)
Supplement: Supplementary file 3 — Supplementary Table S2: Summary of 3951 SNPs information (XLSX 147 kb) [file 425_2016_2548_MOESM3_ESM.xlsx]

## Sheet: Sheet1
Table S2 Summary of 3,951 SNPs information
SNP_ID	Chromosome	Alleles (Major/Minor)	Position (IRGSP v4)
seq-rs1	1	C/A	9634
seq-rs3	1	G/A	88427
seq-rs4	1	A/G	152207
seq-rs5	1	C/T	172923
seq-rs7	1	T/C	201666
seq-rs8	1	T/G	293834
seq-rs9	1	A/G	328402
seq-rs10	1	G/T	332862
seq-rs11	1	T/C	368720
seq-rs14	1	C/A	398741
seq-rs15	1	T/C	407697
seq-rs16	1	A/G	417741
seq-rs17	1	T/C	420243
seq-rs19	1	T/C	441974
seq-rs20	1	C/T	504844
seq-rs22	1	C/T	925019
seq-rs24	1	C/T	1008580
seq-rs25	1	C/T	1055910
seq-rs27	1	A/G	1242681
seq-rs29	1	A/G	1368033
seq-rs30	1	T/C	1421180
seq-rs32	1	C/A	1438046
seq-rs33	1	T/C	1482711
seq-rs34	1	A/C	1515945
seq-rs35	1	T/C	1530060
seq-rs36	1	G/A	1534423
seq-rs37	1	T/C	1549887
seq-rs38	1	G/T	1559603
seq-rs40	1	A/G	1574742
seq-rs41	1	G/A	1576422
seq-rs43	1	T/G	1616781
seq-rs44	1	C/A	1682923
seq-rs47	1	C/T	1772519
seq-rs50	1	G/A	1803504
seq-rs51	1	T/G	1929297
seq-rs53	1	C/A	1943340
seq-rs54	1	G/A	1944794
seq-rs56	1	A/G	2069894
seq-rs57	1	A/G	2100327
seq-rs59	1	C/T	2112371
seq-rs60	1	C/T	2115893
seq-rs61	1	T/C	2117932
seq-rs62	1	A/G	2138922
seq-rs63	1	G/A	2168465
seq-rs64	1	T/G	2228627
seq-rs68	1	G/A	2289674
seq-rs69	1	C/T	2310793
seq-rs71	1	T/C	2333407
seq-rs75	1	A/C	2391599
seq-rs76	1	G/A	2405767
seq-rs78	1	C/T	2477388
seq-rs80	1	G/A	2561330
seq-rs81	1	T/C	2580387
seq-rs83	1	A/G	2588456
seq-rs84	1	G/A	2615882
seq-rs85	1	C/T	2616669
seq-rs86	1	G/A	2636798
seq-rs88	1	A/G	2680040
seq-rs90	1	G/A	2835575
seq-rs93	1	C/T	2848047
seq-rs94	1	C/T	2864232
seq-rs95	1	A/G	2868138
seq-rs96	1	T/G	2871114
seq-rs99	1	T/C	2978790
seq-rs102	1	A/G	3328456
seq-rs106	1	A/G	3360236
seq-rs111	1	C/T	3446276
seq-rs114	1	A/G	3470521
seq-rs116	1	T/C	3502592
seq-rs117	1	G/T	3520528
seq-rs119	1	T/C	3527049
seq-rs122	1	T/G	3567701
seq-rs124	1	G/A	3639865
seq-rs125	1	A/G	3712437
seq-rs126	1	G/A	3815553
seq-rs128	1	T/G	4125267
seq-rs130	1	T/C	4149316
seq-rs131	1	T/C	4306004
seq-rs132	1	A/C	4319886
seq-rs133	1	C/T	4332310
seq-rs135	1	T/C	4535508
seq-rs136	1	C/T	4570977
seq-rs137	1	A/G	4573975
seq-rs139	1	G/A	4668182
seq-rs141	1	T/C	4703732
seq-rs142	1	A/G	4713276
seq-rs143	1	C/T	4730000
seq-rs144	1	G/A	4742028
seq-rs148	1	C/A	4873233
seq-rs150	1	G/A	4882860
seq-rs151	1	T/C	4888074
seq-rs152	1	G/T	4914108
seq-rs153	1	C/T	4918182
seq-rs154	1	G/A	4942372
seq-rs155	1	C/T	4993920
seq-rs156	1	G/A	5006317
seq-rs159	1	C/A	5446084
seq-rs160	1	C/T	5520049
seq-rs162	1	C/T	5607872
seq-rs163	1	G/A	5651422
seq-rs165	1	G/A	5682661
seq-rs166	1	A/C	5693703
seq-rs167	1	T/C	5702332
seq-rs168	1	A/C	5703658
seq-rs169	1	A/G	5712340
seq-rs171	1	C/T	5748268
seq-rs172	1	A/G	5759280
seq-rs173	1	C/T	5774993
seq-rs174	1	A/C	5823894
seq-rs176	1	C/T	6038693
seq-rs179	1	T/G	6213931
seq-rs180	1	C/T	6410668
seq-rs181	1	C/T	6500796
seq-rs182	1	C/T	6532750
seq-rs183	1	C/A	6636277
seq-rs184	1	A/G	6667359
seq-rs186	1	C/T	6701678
seq-rs192	1	C/A	7086371
seq-rs193	1	T/C	7120529
seq-rs195	1	A/C	7135389
seq-rs196	1	A/G	7562903
seq-rs199	1	A/G	8759554
seq-rs201	1	G/A	9022120
seq-rs202	1	C/A	9062514
seq-rs203	1	A/G	9081739
seq-rs206	1	C/T	9221868
seq-rs207	1	G/A	9259055
seq-rs208	1	C/T	9267419
seq-rs211	1	C/A	9321783
seq-rs212	1	C/A	9330999
seq-rs213	1	C/A	9379767
seq-rs215	1	G/A	9524073
seq-rs217	1	G/T	9556762
seq-rs219	1	G/A	10148561
seq-rs221	1	A/G	10402929
seq-rs222	1	T/G	10449934
seq-rs224	1	C/T	10869923
seq-rs226	1	A/G	10888828
seq-rs227	1	A/G	11019393
seq-rs230	1	G/T	11157463
seq-rs231	1	T/C	11259332
seq-rs232	1	G/A	11500025
seq-rs233	1	A/C	11501124
seq-rs234	1	T/C	11504764
seq-rs235	1	C/T	11508523
seq-rs237	1	G/A	11662442
seq-rs239	1	A/C	11803914
seq-rs240	1	C/T	11841907
seq-rs242	1	G/T	12420294
seq-rs243	1	G/T	12500545
seq-rs244	1	C/T	12913235
seq-rs245	1	C/T	13040462
seq-rs246	1	A/G	13379710
seq-rs247	1	C/T	13392951
seq-rs248	1	A/G	13449895
seq-rs249	1	C/A	13461829
seq-rs250	1	C/T	13517262
seq-rs251	1	A/G	13651745
seq-rs252	1	A/G	13657922
seq-rs253	1	T/C	13680388
seq-rs254	1	C/T	13937764
seq-rs255	1	A/G	13951800
seq-rs256	1	C/A	13958209
seq-rs257	1	T/G	13958822
seq-rs258	1	T/C	14084365
seq-rs259	1	G/T	14131561
seq-rs260	1	A/G	14191255
seq-rs262	1	C/T	14259963
seq-rs263	1	C/T	14292578
seq-rs264	1	T/C	14375156
seq-rs265	1	C/A	14419772
seq-rs266	1	G/T	14443474
seq-rs267	1	A/G	14444894
seq-rs268	1	C/T	14453835
seq-rs269	1	A/G	14480264
seq-rs270	1	G/A	14482387
seq-rs271	1	A/G	14496922
seq-rs272	1	C/T	14518389
seq-rs273	1	G/A	14523312
seq-rs274	1	C/T	14533917
seq-rs275	1	T/G	14557140
seq-rs276	1	G/A	14655251
seq-rs278	1	G/A	14761637
seq-rs280	1	G/A	14770423
seq-rs281	1	A/G	14772336
seq-rs282	1	T/C	14890467
seq-rs283	1	G/A	14895305
seq-rs284	1	G/A	14900789
seq-rs285	1	T/C	14903088
seq-rs288	1	C/T	14971631
seq-rs289	1	C/T	15424634
seq-rs290	1	C/T	15425925
seq-rs291	1	T/C	15525703
seq-rs292	1	G/A	15742743
seq-rs294	1	T/C	16037811
seq-rs297	1	G/A	16589431
seq-rs298	1	C/T	16614890
seq-rs299	1	C/T	16625332
seq-rs300	1	A/G	16709745
seq-rs301	1	A/G	16736235
seq-rs302	1	T/C	16748628
seq-rs303	1	C/T	16819798
seq-rs304	1	A/G	16893616
seq-rs305	1	G/A	16894587
seq-rs306	1	G/A	16911290
seq-rs308	1	A/G	18925053
seq-rs310	1	T/C	18963538
seq-rs311	1	C/T	19053892
seq-rs312	1	G/A	19059302
seq-rs313	1	T/G	19109232
seq-rs314	1	A/G	19167991
seq-rs315	1	C/A	19274624
seq-rs317	1	A/G	19384406
seq-rs318	1	A/C	19421526
seq-rs319	1	C/T	19545352
seq-rs320	1	C/T	19567632
seq-rs321	1	T/C	19601460
seq-rs322	1	C/T	19625692
seq-rs323	1	G/T	19710914
seq-rs324	1	C/T	19760888
seq-rs325	1	T/C	19837264
seq-rs326	1	A/G	19837995
seq-rs327	1	T/G	19839718
seq-rs329	1	T/C	19864786
seq-rs330	1	C/A	19981615
seq-rs332	1	G/A	20053503
seq-rs334	1	C/T	20327235
seq-rs335	1	C/T	20330643
seq-rs338	1	C/T	20461114
seq-rs339	1	A/G	20525634
seq-rs340	1	C/A	20599985
seq-rs341	1	G/A	20627066
seq-rs342	1	G/T	20802458
seq-rs343	1	T/C	20862136
seq-rs344	1	T/C	20914036
seq-rs345	1	C/T	20937929
seq-rs347	1	C/T	20971423
seq-rs348	1	G/A	20973001
seq-rs349	1	T/C	20975940
seq-rs350	1	C/T	20984308
seq-rs351	1	C/T	20991611
seq-rs352	1	C/T	21019882
seq-rs353	1	C/A	21024641
seq-rs354	1	T/C	21055360
seq-rs355	1	C/T	21058900
seq-rs357	1	G/T	21174481
seq-rs359	1	T/C	21646875
seq-rs360	1	A/C	21749038
seq-rs362	1	C/T	22293042
seq-rs363	1	T/C	22695105
seq-rs367	1	A/G	23290015
seq-rs368	1	G/A	23490196
seq-rs369	1	G/A	23566319
seq-rs370	1	C/T	23596943
seq-rs371	1	T/G	23678590
seq-rs372	1	T/G	23958889
seq-rs373	1	G/A	24035268
seq-rs374	1	G/A	24108947
seq-rs375	1	A/G	24111940
seq-rs376	1	A/G	24183962
seq-rs377	1	C/T	24210910
seq-rs378	1	A/G	24236080
seq-rs379	1	G/T	24245993
seq-rs380	1	T/C	24256676
seq-rs382	1	T/C	24426570
seq-rs383	1	T/C	24436343
seq-rs385	1	A/C	24467669
seq-rs387	1	G/A	24544002
seq-rs388	1	C/T	24558802
seq-rs389	1	A/G	24591296
seq-rs390	1	A/G	24593767
seq-rs391	1	A/G	24627893
seq-rs392	1	G/A	24735297
seq-rs393	1	G/A	24827788
seq-rs394	1	T/C	24831798
seq-rs395	1	A/G	24842493
seq-rs396	1	T/C	24852759
seq-rs397	1	G/T	24887699
seq-rs398	1	T/C	24905950
seq-rs399	1	T/C	24941227
seq-rs400	1	C/T	24974971
seq-rs403	1	A/G	25041571
seq-rs404	1	A/C	25049998
seq-rs406	1	A/G	25062956
seq-rs408	1	A/G	25073977
seq-rs411	1	T/C	25265281
seq-rs412	1	G/A	25281377
seq-rs417	1	C/T	25389008
seq-rs418	1	G/A	25389575
seq-rs421	1	T/C	25472583
seq-rs425	1	T/C	25577917
seq-rs426	1	C/T	25622287
seq-rs428	1	C/T	25680874
seq-rs429	1	A/G	25736892
seq-rs430	1	G/A	25744552
seq-rs431	1	T/C	25766680
seq-rs432	1	A/G	25773923
seq-rs434	1	A/G	25826365
seq-rs436	1	G/A	26038736
seq-rs437	1	T/C	26059632
seq-rs438	1	T/C	26061392
seq-rs443	1	A/C	26501193
seq-rs447	1	T/G	26623256
seq-rs448	1	G/T	26657173
seq-rs449	1	A/C	26689660
seq-rs450	1	C/T	26703882
seq-rs452	1	G/A	26812709
seq-rs453	1	T/C	26814633
seq-rs454	1	G/A	26836532
seq-rs458	1	C/T	27108960
gwseq-rs13	1	A/G	27408254
seq-rs461	1	G/A	28179362
seq-rs463	1	T/G	28802142
seq-rs464	1	T/C	28811296
seq-rs465	1	A/G	29004483
seq-rs470	1	T/C	29448720
seq-rs471	1	C/A	29617447
seq-rs472	1	A/G	29663553
seq-rs473	1	A/G	29788274
seq-rs475	1	A/G	30007424
seq-rs478	1	C/T	30217497
seq-rs479	1	T/C	30318105
seq-rs480	1	C/T	30323072
seq-rs482	1	A/G	30716369
seq-rs484	1	C/T	31037480
seq-rs485	1	T/G	31769959
seq-rs488	1	G/A	32386525
seq-rs489	1	G/T	32542551
seq-rs490	1	G/A	32660193
seq-rs491	1	C/A	32675788
seq-rs492	1	G/A	32689671
seq-rs493	1	G/A	32690882
seq-rs494	1	A/G	32893083
seq-rs495	1	A/G	32957977
seq-rs497	1	T/C	33167835
seq-rs498	1	G/A	33366474
seq-rs500	1	A/G	33502422
seq-rs501	1	T/G	33543085
seq-rs502	1	A/C	33565345
seq-rs503	1	A/G	33613467
seq-rs505	1	G/A	33776569
seq-rs506	1	T/C	33797337
seq-rs507	1	G/A	33828175
seq-rs509	1	A/G	33844769
seq-rs510	1	T/C	33849317
seq-rs511	1	A/G	33894729
seq-rs512	1	A/G	33999270
seq-rs513	1	C/T	34005359
seq-rs516	1	A/C	34092773
seq-rs522	1	C/A	34449463
seq-rs526	1	G/A	34766398
seq-rs531	1	C/A	35528186
seq-rs534	1	G/T	35654606
seq-rs535	1	T/G	35686039
seq-rs536	1	G/A	35707821
seq-rs537	1	G/T	35822090
seq-rs539	1	T/G	35924132
seq-rs540	1	G/A	35927238
seq-rs541	1	G/T	35989497
seq-rs542	1	G/A	36010204
seq-rs543	1	A/G	36138624
seq-rs545	1	T/C	36170390
seq-rs546	1	T/G	36244421
seq-rs548	1	T/C	36280095
seq-rs554	1	G/A	36564325
seq-rs568	1	T/C	37233986
seq-rs572	1	A/G	37297068
seq-rs574	1	C/T	37416042
seq-rs575	1	C/T	37589575
seq-rs576	1	G/A	37645391
seq-rs577	1	C/A	37721731
seq-rs578	1	T/C	38490612
seq-rs579	1	T/C	38625818
seq-rs580	1	G/T	38762678
seq-rs582	1	G/A	38869016
seq-rs583	1	C/A	39044291
seq-rs584	1	C/T	39357861
seq-rs586	1	C/T	39472544
seq-rs587	1	G/A	39500382
seq-rs588	1	G/A	39610680
seq-rs590	1	G/A	39689544
seq-rs591	1	G/T	39712357
seq-rs592	1	G/T	39763003
seq-rs594	1	A/G	39817302
seq-rs595	1	T/G	39946263
seq-rs596	1	G/A	40088292
seq-rs597	1	C/T	40388427
seq-rs598	1	A/G	40391557
seq-rs600	1	A/C	40736278
seq-rs603	1	T/C	40929043
seq-rs604	1	G/T	40932245
seq-rs605	1	A/G	41039904
seq-rs606	1	C/T	41048574
seq-rs607	1	T/C	41059892
seq-rs608	1	T/C	41072684
seq-rs609	1	G/A	41143657
seq-rs610	1	C/T	41149502
seq-rs612	1	A/G	41212924
seq-rs613	1	G/A	41227434
seq-rs614	1	T/C	41284547
seq-rs615	1	A/G	41290116
seq-rs617	1	T/C	41455464
seq-rs618	1	A/C	41531012
seq-rs619	1	A/G	41777550
seq-rs620	1	A/G	41873056
seq-rs622	1	A/G	41957298
seq-rs623	1	T/C	41972960
seq-rs626	1	C/T	42261911
seq-rs629	1	G/A	42407417
seq-rs631	1	T/C	42646085
seq-rs632	1	T/C	42809326
seq-rs633	1	A/G	42819914
seq-rs634	1	C/T	42933594
seq-rs638	1	G/A	43124127
seq-rs640	1	C/T	43180267
seq-rs642	1	A/G	43371217
seq-rs643	1	A/G	43372070
seq-rs644	1	C/A	43395267
seq-rs645	1	C/T	43407653
seq-rs646	1	T/C	43496813
seq-rs647	1	T/C	43504932
seq-rs648	1	A/G	43534135
seq-rs649	1	G/T	43539725
seq-rs650	1	C/T	43575410
seq-rs652	1	G/A	43615590
seq-rs654	1	T/C	43625778
seq-rs655	1	T/C	43637548
seq-rs656	1	G/T	43662837
seq-rs658	1	A/G	43680213
seq-rs659	1	G/A	43688314
seq-rs663	1	G/A	43722521
seq-rs664	1	G/A	43724507
seq-rs665	1	T/C	43738845
seq-rs666	1	A/G	43799399
seq-rs667	1	T/C	43817886
seq-rs668	1	G/T	43835200
seq-rs669	1	C/T	43845494
seq-rs671	1	T/C	43900289
seq-rs673	1	C/T	43922995
seq-rs674	1	T/G	43947953
seq-rs675	1	C/T	43948868
seq-rs676	1	C/T	43966231
seq-rs677	1	G/A	44001936
seq-rs678	1	T/C	44020522
seq-rs680	1	C/A	44043000
seq-rs683	1	A/G	44095072
seq-rs685	1	A/C	44270625
seq-rs687	1	G/A	44422226
seq-rs690	1	T/C	44521798
seq-rs691	1	G/A	44540495
seq-rs694	1	T/C	44954817
seq-rs695	1	G/A	44955504
seq-rs696	1	A/C	44989777
seq-rs699	1	A/G	45000575
seq-rs700	1	C/T	45005997
seq-rs703	2	C/T	37714
seq-rs707	2	A/G	384743
seq-rs708	2	A/C	409196
seq-rs710	2	A/G	570430
seq-rs711	2	G/A	582121
seq-rs712	2	C/T	588910
seq-rs713	2	A/C	630212
seq-rs714	2	G/T	641300
seq-rs715	2	T/G	653478
seq-rs716	2	T/C	829385
seq-rs717	2	A/C	864750
seq-rs718	2	T/C	997534
seq-rs719	2	C/T	1011086
seq-rs720	2	C/T	1013272
seq-rs721	2	A/G	1016304
seq-rs722	2	G/A	1047384
seq-rs723	2	A/G	1052426
seq-rs725	2	G/T	1259112
seq-rs726	2	G/A	1307647
seq-rs727	2	C/A	1318842
seq-rs729	2	T/C	1345595
seq-rs730	2	C/A	1378219
seq-rs731	2	A/G	1447829
seq-rs732	2	C/T	1448978
seq-rs733	2	A/G	1450154
seq-rs735	2	A/G	1467583
seq-rs736	2	T/C	1469044
seq-rs737	2	C/T	1544190
seq-rs738	2	T/C	1573189
seq-rs739	2	G/A	1643242
seq-rs740	2	A/C	1735086
seq-rs741	2	T/C	1739248
seq-rs742	2	A/G	1828022
seq-rs744	2	G/A	2019516
seq-rs745	2	T/C	2032016
seq-rs746	2	G/A	2067155
seq-rs747	2	G/A	2072176
seq-rs748	2	A/C	2079854
seq-rs750	2	C/T	2139510
seq-rs751	2	A/C	2149980
seq-rs752	2	C/T	2178008
seq-rs755	2	C/T	2358042
seq-rs756	2	C/T	2498072
seq-rs757	2	G/A	2564919
seq-rs760	2	C/T	2608233
seq-rs761	2	G/A	2623254
seq-rs762	2	G/A	2645417
seq-rs763	2	T/C	2679473
seq-rs764	2	C/T	2724947
seq-rs766	2	C/T	2766998
seq-rs768	2	A/G	2878568
seq-rs769	2	G/A	2881029
seq-rs776	2	A/C	3477200
seq-rs778	2	G/A	3568571
seq-rs779	2	A/G	3657514
seq-rs780	2	G/A	3697393
seq-rs781	2	G/A	3827427
seq-rs783	2	T/C	3848165
seq-rs784	2	C/T	3853870
seq-rs786	2	C/A	3949948
seq-rs788	2	G/T	4000033
seq-rs789	2	A/G	4064332
seq-rs790	2	G/A	4072133
seq-rs791	2	T/G	4079624
seq-rs793	2	G/T	4138889
seq-rs794	2	C/A	4139605
seq-rs795	2	T/C	4209710
seq-rs796	2	T/C	4424421
seq-rs797	2	A/G	4444418
seq-rs798	2	G/A	4458322
seq-rs799	2	A/G	4463729
seq-rs802	2	A/G	4691701
seq-rs803	2	A/G	4767761
seq-rs804	2	C/T	4784552
seq-rs805	2	G/A	4797219
seq-rs806	2	T/G	4852752
seq-rs809	2	C/A	5070308
seq-rs811	2	T/G	5491168
seq-rs812	2	T/G	5598410
seq-rs813	2	A/G	5599188
seq-rs814	2	G/A	5608756
seq-rs818	2	G/A	6029109
seq-rs819	2	C/T	6061776
seq-rs820	2	C/T	6084433
seq-rs823	2	A/G	6142810
seq-rs824	2	A/C	6147857
seq-rs825	2	A/G	6177495
seq-rs829	2	A/G	6618847
seq-rs830	2	A/G	6735956
seq-rs832	2	T/C	7073610
seq-rs833	2	T/G	7161407
seq-rs834	2	C/T	7368445
seq-rs835	2	G/A	7405951
seq-rs836	2	A/G	7501904
seq-rs837	2	T/C	7533649
seq-rs839	2	A/C	7574663
seq-rs840	2	C/T	7619741
seq-rs843	2	A/G	7648331
seq-rs844	2	A/C	8161009
seq-rs845	2	A/C	8190919
seq-rs846	2	G/T	8280465
seq-rs847	2	C/T	8287437
seq-rs850	2	A/C	8307337
seq-rs852	2	A/G	8311304
seq-rs853	2	G/T	8354775
seq-rs854	2	G/T	8370181
seq-rs855	2	A/G	8390966
seq-rs856	2	G/A	8409504
seq-rs857	2	G/A	8452742
seq-rs858	2	T/C	8479429
seq-rs859	2	T/C	8506277
seq-rs860	2	A/G	8527296
seq-rs861	2	C/T	8528110
seq-rs862	2	A/G	8529712
seq-rs863	2	A/G	8549970
seq-rs864	2	C/T	8551185
seq-rs866	2	G/T	8573804
seq-rs868	2	G/A	8623603
seq-rs869	2	C/T	8630107
seq-rs871	2	C/T	8756916
seq-rs874	2	G/A	8831029
seq-rs876	2	A/G	8842692
seq-rs877	2	G/T	8843335
seq-rs878	2	A/G	8899059
seq-rs879	2	A/G	8908130
seq-rs880	2	G/A	8971501
seq-rs883	2	C/T	9488949
seq-rs884	2	G/A	9955887
seq-rs885	2	A/C	9982426
seq-rs886	2	C/T	10048699
seq-rs887	2	T/C	10062804
seq-rs889	2	T/C	10147300
seq-rs890	2	T/C	10183348
seq-rs892	2	G/A	10660620
seq-rs893	2	T/C	10674919
seq-rs894	2	A/G	10729252
seq-rs895	2	G/T	10755049
seq-rs897	2	C/T	10807544
seq-rs898	2	T/C	10839640
seq-rs899	2	C/T	11020959
seq-rs900	2	G/A	11041918
seq-rs901	2	A/G	11071179
seq-rs902	2	A/C	11185841
seq-rs903	2	T/C	11188886
seq-rs905	2	T/C	11226009
seq-rs908	2	G/A	11676849
seq-rs910	2	G/A	12241073
seq-rs911	2	C/T	12398209
seq-rs912	2	A/G	12547380
seq-rs913	2	T/C	12617658
seq-rs914	2	A/C	12628622
seq-rs917	2	C/T	13186393
seq-rs918	2	G/A	14545635
seq-rs919	2	T/G	15506741
seq-rs920	2	G/A	15881134
seq-rs922	2	C/A	16455839
seq-rs923	2	A/G	16872699
seq-rs924	2	G/T	16883738
seq-rs926	2	C/A	17829167
seq-rs927	2	C/T	17980172
seq-rs928	2	G/A	18086904
seq-rs930	2	T/C	18128116
seq-rs931	2	G/A	18211457
seq-rs932	2	G/A	18218424
seq-rs933	2	A/G	18313743
seq-rs934	2	C/T	18586921
seq-rs936	2	G/T	18739853
seq-rs937	2	T/C	18810552
seq-rs938	2	T/C	18889954
seq-rs939	2	C/A	19075806
seq-rs940	2	C/A	19177271
seq-rs941	2	C/T	19192833
seq-rs944	2	T/C	19403446
seq-rs945	2	G/T	19549237
seq-rs946	2	A/G	19686384
seq-rs949	2	G/A	19713943
seq-rs953	2	C/A	20086711
seq-rs954	2	T/G	20167716
seq-rs955	2	A/C	20263870
seq-rs959	2	G/A	20347252
seq-rs960	2	G/A	20353667
seq-rs962	2	C/T	20421173
seq-rs963	2	G/T	20495153
seq-rs967	2	C/T	20759062
seq-rs968	2	A/C	20761810
seq-rs969	2	A/G	20773175
seq-rs971	2	C/T	20867794
seq-rs973	2	A/G	21053547
seq-rs978	2	C/T	21111661
seq-rs979	2	A/G	21156532
seq-rs981	2	C/T	21180414
seq-rs982	2	G/T	21201464
seq-rs983	2	A/C	21216410
seq-rs984	2	A/G	21228909
seq-rs985	2	G/A	21243945
seq-rs986	2	G/T	21249145
seq-rs987	2	T/G	21251203
seq-rs989	2	T/C	21253709
seq-rs990	2	A/C	21274315
seq-rs991	2	T/C	21516351
seq-rs992	2	G/A	21526836
seq-rs993	2	T/C	21622258
seq-rs996	2	G/T	21757457
seq-rs998	2	G/A	21832345
seq-rs1000	2	T/C	21983557
seq-rs1001	2	A/C	22271094
seq-rs1006	2	A/G	22809647
seq-rs1007	2	C/A	22896599
seq-rs1009	2	C/A	22953976
seq-rs1010	2	T/C	22968311
seq-rs1011	2	T/C	22974408
seq-rs1013	2	C/T	23007184
seq-rs1015	2	C/T	23130799
seq-rs1016	2	A/G	23143988
seq-rs1017	2	A/G	23223142
seq-rs1020	2	G/A	23916394
seq-rs1021	2	C/T	23920361
seq-rs1022	2	A/G	23989876
seq-rs1023	2	C/T	24001952
seq-rs1024	2	C/T	24032774
seq-rs1025	2	C/T	24041024
seq-rs1026	2	T/C	24070059
seq-rs1027	2	G/A	24124797
seq-rs1028	2	G/A	24410659
seq-rs1029	2	T/C	24420437
seq-rs1030	2	A/G	24431384
seq-rs1031	2	G/T	24437574
seq-rs1032	2	C/A	24447574
seq-rs1033	2	T/C	24499335
seq-rs1034	2	C/T	24501863
seq-rs1035	2	C/A	24512758
seq-rs1036	2	A/G	24541016
seq-rs1037	2	T/G	24550856
seq-rs1038	2	T/C	24554688
seq-rs1039	2	T/C	24560551
seq-rs1040	2	T/G	24566504
seq-rs1041	2	G/A	24572122
seq-rs1042	2	T/C	24586529
seq-rs1043	2	C/T	24588903
seq-rs1045	2	C/T	24604978
seq-rs1047	2	T/C	24671554
seq-rs1048	2	A/G	24674117
seq-rs1049	2	G/A	24705358
seq-rs1050	2	G/A	24711159
seq-rs1051	2	A/G	24744326
seq-rs1052	2	C/T	24753699
seq-rs1053	2	A/G	24754774
seq-rs1054	2	C/T	24758355
seq-rs1056	2	G/T	24880329
seq-rs1057	2	T/G	24906358
seq-rs1058	2	A/G	24908951
seq-rs1059	2	G/A	24909686
seq-rs1060	2	C/A	24911442
seq-rs1061	2	A/G	24938602
seq-rs1063	2	C/T	24958708
seq-rs1064	2	A/G	24977486
seq-rs1067	2	C/T	25005433
seq-rs1068	2	T/G	25009873
seq-rs1070	2	G/A	25039125
seq-rs1071	2	C/A	25043833
seq-rs1072	2	C/T	25073408
seq-rs1073	2	C/T	25081509
seq-rs1074	2	G/A	25083986
seq-rs1075	2	A/C	25086037
seq-rs1080	2	C/T	25330104
seq-rs1081	2	C/A	25334453
seq-rs1082	2	T/C	25336202
seq-rs1083	2	A/G	25346288
seq-rs1084	2	C/T	25350081
seq-rs1086	2	T/C	25374271
seq-rs1087	2	G/T	25383395
seq-rs1088	2	G/A	25384785
seq-rs1090	2	C/T	25389443
seq-rs1091	2	C/T	25392713
seq-rs1092	2	T/C	25393263
seq-rs1093	2	T/C	25397232
seq-rs1098	2	T/C	25439736
seq-rs1101	2	A/G	25488487
seq-rs1102	2	T/C	25514215
seq-rs1104	2	G/A	25526736
seq-rs1105	2	C/A	25527435
seq-rs1106	2	A/G	25529589
seq-rs1109	2	C/T	25555005
seq-rs1113	2	G/A	25575075
seq-rs1114	2	A/G	25588144
seq-rs1118	2	G/A	25600236
seq-rs1121	2	C/A	25630162
seq-rs1122	2	A/G	25637910
seq-rs1124	2	T/C	25639953
seq-rs1125	2	C/T	25642884
seq-rs1126	2	A/C	25643854
seq-rs1127	2	A/G	25704479
seq-rs1128	2	A/G	25710957
seq-rs1130	2	T/C	25712942
seq-rs1131	2	G/A	25717357
seq-rs1134	2	A/C	25769608
seq-rs1135	2	T/C	25786098
seq-rs1136	2	A/G	25786966
seq-rs1138	2	A/G	25789015
seq-rs1139	2	A/G	25812044
seq-rs1140	2	C/T	25823843
seq-rs1141	2	C/T	25831587
seq-rs1144	2	G/T	25860401
seq-rs1146	2	G/A	25897818
seq-rs1147	2	G/A	25933685
seq-rs1148	2	C/T	26047943
seq-rs1151	2	C/T	26085074
seq-rs1152	2	C/A	26119268
seq-rs1153	2	C/T	26127644
seq-rs1155	2	A/C	26169460
seq-rs1157	2	T/C	26206636
seq-rs1158	2	C/T	26278471
seq-rs1160	2	G/A	26300483
seq-rs1161	2	T/C	26324601
seq-rs1162	2	T/C	26335235
seq-rs1163	2	A/G	26353372
seq-rs1165	2	A/G	26380085
seq-rs1167	2	C/T	26397578
seq-rs1170	2	C/T	26422556
seq-rs1171	2	G/A	26470655
seq-rs1173	2	A/C	26540071
seq-rs1174	2	T/C	26547871
seq-rs1177	2	T/G	26585699
seq-rs1178	2	T/C	26630794
seq-rs1179	2	G/A	26635723
seq-rs1180	2	A/C	26642837
seq-rs1181	2	T/C	26651917
seq-rs1182	2	T/C	26743871
seq-rs1183	2	A/G	26761392
seq-rs1184	2	A/G	26897704
seq-rs1185	2	A/G	26902557
seq-rs1186	2	A/G	26972016
seq-rs1187	2	T/G	26989505
seq-rs1188	2	A/G	26995204
seq-rs1189	2	A/C	27000778
seq-rs1192	2	G/A	27118270
seq-rs1193	2	T/G	27189388
seq-rs1194	2	C/T	27228598
seq-rs1195	2	G/A	27232999
seq-rs1196	2	G/A	27253987
seq-rs1197	2	T/C	27269122
seq-rs1198	2	T/C	27279637
seq-rs1200	2	A/G	27330701
seq-rs1201	2	G/A	27340350
seq-rs1202	2	G/T	27351680
seq-rs1204	2	T/C	27538518
seq-rs1207	2	C/T	28191268
seq-rs1208	2	C/A	28435754
seq-rs1212	2	G/T	29664286
seq-rs1214	2	A/G	29775971
seq-rs1216	2	A/G	29823742
seq-rs1217	2	A/C	29828519
seq-rs1218	2	G/T	29886521
seq-rs1219	2	C/T	29981128
seq-rs1220	2	G/T	29991261
seq-rs1223	2	A/C	30118885
seq-rs1225	2	T/C	30143153
seq-rs1226	2	T/C	30149325
seq-rs1227	2	G/A	30163763
seq-rs1228	2	C/T	30182262
seq-rs1230	2	C/T	30209024
seq-rs1231	2	G/A	30214133
seq-rs1232	2	G/A	30217223
seq-rs1233	2	T/C	30227168
seq-rs1234	2	C/T	30231761
seq-rs1235	2	G/A	30240826
seq-rs1236	2	G/A	30256352
seq-rs1238	2	C/T	30274578
seq-rs1239	2	C/A	30292121
seq-rs1240	2	A/G	30311986
seq-rs1241	2	A/G	30351097
seq-rs1242	2	A/G	30361053
seq-rs1244	2	G/A	30389629
seq-rs1245	2	C/T	30455623
seq-rs1246	2	C/T	30458701
seq-rs1248	2	C/T	30474684
seq-rs1249	2	A/C	30485967
seq-rs1250	2	A/G	30496535
seq-rs1251	2	T/C	30514506
seq-rs1252	2	A/C	30542188
seq-rs1258	2	A/C	31205054
seq-rs1260	2	G/A	31511201
seq-rs1261	2	A/C	31518759
seq-rs1262	2	C/T	31613100
seq-rs1263	2	G/T	31834889
seq-rs1265	2	C/A	31900099
seq-rs1266	2	C/T	31931082
seq-rs1269	2	C/T	32063948
seq-rs1270	2	C/T	32066251
seq-rs1271	2	G/A	32154803
seq-rs1273	2	G/A	32649589
seq-rs1277	2	A/G	33249150
seq-rs1280	2	A/G	33284940
seq-rs1281	2	T/G	33353270
seq-rs1283	2	C/T	33814514
seq-rs1284	2	G/T	33947856
seq-rs1285	2	C/T	33972315
seq-rs1286	2	C/A	34000024
seq-rs1288	2	C/T	34274823
seq-rs1289	2	C/T	34462437
seq-rs1290	2	A/G	34463026
seq-rs1293	2	T/C	34633830
seq-rs1294	2	G/A	34636262
seq-rs1295	2	C/T	34644982
seq-rs1296	2	G/A	34646531
seq-rs1297	2	T/G	34650584
seq-rs1298	2	C/A	34651707
seq-rs1299	2	G/T	34659842
seq-rs1300	2	C/T	34675915
seq-rs1301	2	A/G	34714668
seq-rs1302	2	A/G	34726635
seq-rs1303	2	T/C	34743079
seq-rs1305	2	T/C	34907957
seq-rs1306	2	T/C	34924211
seq-rs1307	2	A/G	34937228
seq-rs1308	2	T/C	35094328
seq-rs1309	2	G/A	35105074
seq-rs1311	2	G/A	35152232
seq-rs1315	2	T/C	35291333
seq-rs1316	2	T/C	35296285
seq-rs1317	2	C/T	35322028
seq-rs1319	2	C/A	35326476
seq-rs1331	2	G/A	35687660
seq-rs1333	2	G/A	35737416
seq-rs1334	2	G/A	35750118
seq-rs1335	2	A/G	35806077
seq-rs1336	2	T/C	35841920
seq-rs1337	2	C/T	35862223
seq-rs1340	2	C/A	35884263
seq-rs1341	2	T/C	35895056
seq-rs1344	2	G/A	35930374
seq-rs1346	2	G/A	35960793
seq-rs1347	2	A/C	35970733
seq-rs1349	2	T/G	35979898
seq-rs1350	2	T/C	36031818
seq-rs1351	2	G/A	36036897
seq-rs1352	2	A/G	36053432
seq-rs1354	2	G/A	36067551
seq-rs1355	2	C/A	36073825
seq-rs1357	2	G/T	36090984
seq-rs1358	2	T/C	36124242
seq-rs1359	2	T/G	36126931
seq-rs1360	2	A/G	36133103
seq-rs1361	2	T/G	36173166
seq-rs1362	2	T/G	36177391
seq-rs1363	2	A/C	36195617
seq-rs1364	2	C/T	36198945
seq-rs1365	2	C/T	36220285
seq-rs1368	2	A/G	36467929
seq-rs1369	2	G/T	36522008
seq-rs1370	2	C/A	36529723
seq-rs1371	2	G/A	36555804
seq-rs1372	2	A/G	36583115
seq-rs1373	2	G/A	36634658
seq-rs1375	2	A/G	36714663
seq-rs1377	3	A/C	244209
seq-rs1378	3	A/G	273948
seq-rs1379	3	T/C	343666
seq-rs1382	3	T/G	1459963
seq-rs1386	3	A/G	1625693
seq-rs1387	3	A/G	1650979
seq-rs1388	3	A/C	1663085
seq-rs1389	3	A/G	1739757
seq-rs1390	3	T/G	1780964
seq-rs1391	3	C/T	1816080
seq-rs1392	3	A/G	1827722
seq-rs1393	3	A/C	1829849
seq-rs1394	3	A/G	1845895
seq-rs1395	3	T/C	1854850
seq-rs1397	3	T/G	1860362
seq-rs1398	3	C/T	1902033
seq-rs1399	3	A/C	1984164
seq-rs1401	3	A/G	2005858
seq-rs1402	3	A/C	2045916
seq-rs1403	3	T/G	2082323
seq-rs1404	3	G/A	2099896
seq-rs1405	3	C/T	2129194
seq-rs1406	3	A/C	2143167
seq-rs1407	3	T/C	2178002
seq-rs1409	3	A/G	2211626
seq-rs1410	3	A/C	2280045
seq-rs1411	3	C/T	2307857
seq-rs1412	3	A/C	2318888
seq-rs1413	3	G/A	2344446
seq-rs1414	3	A/G	2378171
seq-rs1415	3	T/C	2379587
seq-rs1416	3	C/A	2707205
seq-rs1417	3	G/A	3297858
seq-rs1418	3	T/C	3313836
seq-rs1419	3	A/G	3326323
seq-rs1420	3	C/T	3364768
seq-rs1421	3	C/T	3400021
seq-rs1423	3	C/T	3465307
seq-rs1426	3	C/T	3544406
seq-rs1432	3	C/T	3735677
seq-rs1433	3	A/C	3736790
seq-rs1434	3	G/A	3762355
seq-rs1437	3	G/A	4306691
seq-rs1438	3	C/A	4340485
seq-rs1439	3	T/C	4390933
seq-rs1440	3	C/A	4502421
seq-rs1441	3	G/A	4730099
seq-rs1442	3	A/G	4805985
seq-rs1443	3	C/T	4928828
seq-rs1444	3	C/T	5104137
seq-rs1445	3	G/A	5178318
seq-rs1446	3	C/T	5353834
seq-rs1447	3	A/G	5576066
seq-rs1450	3	G/A	5810277
seq-rs1453	3	G/A	5867047
seq-rs1454	3	A/G	5882584
seq-rs1455	3	T/G	5926637
seq-rs1457	3	C/T	6074977
seq-rs1458	3	T/C	6104787
seq-rs1462	3	C/A	6306760
seq-rs1463	3	G/A	6333589
seq-rs1464	3	C/T	6410889
seq-rs1467	3	G/A	6754907
seq-rs1468	3	T/G	6927749
seq-rs1469	3	C/T	6951582
seq-rs1471	3	G/A	6965528
seq-rs1472	3	C/T	6982077
seq-rs1473	3	G/A	6985037
seq-rs1474	3	C/T	7000314
seq-rs1476	3	C/T	7134761
seq-rs1478	3	G/A	7180487
seq-rs1480	3	A/G	7249916
seq-rs1481	3	A/G	7266741
seq-rs1482	3	A/G	7276410
seq-rs1484	3	G/A	7481809
seq-rs1485	3	C/T	7500917
seq-rs1487	3	C/T	7629418
seq-rs1489	3	T/C	7698784
seq-rs1490	3	T/C	7717654
seq-rs1493	3	A/G	7802114
seq-rs1498	3	G/A	7901581
seq-rs1501	3	A/G	8038784
seq-rs1503	3	C/T	8110092
seq-rs1510	3	G/A	8244299
seq-rs1513	3	G/A	8406207
seq-rs1514	3	C/T	8422291
seq-rs1515	3	G/A	8545481
seq-rs1516	3	T/C	8560134
seq-rs1517	3	G/A	8560939
seq-rs1519	3	A/G	8728586
seq-rs1521	3	G/A	8762253
seq-rs1524	3	T/G	8867447
seq-rs1525	3	T/C	8921328
seq-rs1526	3	C/T	8924838
seq-rs1527	3	T/C	8962848
seq-rs1528	3	G/A	9066876
seq-rs1532	3	G/A	9354754
seq-rs1533	3	G/A	9381507
seq-rs1534	3	T/G	9500745
seq-rs1535	3	G/A	9624210
seq-rs1537	3	C/T	9955863
seq-rs1539	3	C/A	10088262
seq-rs1541	3	T/C	10198069
seq-rs1542	3	G/A	10203937
seq-rs1543	3	T/C	10208440
seq-rs1546	3	T/C	10290460
seq-rs1548	3	T/C	10363048
seq-rs1550	3	C/T	10484285
seq-rs1551	3	T/C	10508341
seq-rs1554	3	C/A	10624364
seq-rs1556	3	C/T	11004224
seq-rs1557	3	T/C	11017771
seq-rs1558	3	A/C	11028413
seq-rs1561	3	T/C	11595539
seq-rs1562	3	A/C	11902549
seq-rs1565	3	C/T	12616299
seq-rs1566	3	C/T	12674807
seq-rs1567	3	C/T	12750352
seq-rs1568	3	A/G	12972454
seq-rs1569	3	G/T	12973998
seq-rs1570	3	G/A	13000823
seq-rs1572	3	G/T	13246941
seq-rs1573	3	G/A	14199472
seq-rs1574	3	T/C	14203910
seq-rs1575	3	C/A	14260229
seq-rs1576	3	G/T	14264867
seq-rs1579	3	C/T	14505676
seq-rs1582	3	C/T	14767691
seq-rs1584	3	G/T	14896818
seq-rs1585	3	A/C	15010862
seq-rs1586	3	C/T	15026659
seq-rs1587	3	T/G	15037319
seq-rs1590	3	C/T	15308274
seq-rs1591	3	G/A	15335366
seq-rs1594	3	T/C	15485613
seq-rs1598	3	A/C	16081220
seq-rs1599	3	G/A	16245742
seq-rs1602	3	C/T	16776594
seq-rs1603	3	G/T	16814319
seq-rs1604	3	A/G	16831236
seq-rs1606	3	A/C	17394928
seq-rs1607	3	G/A	17431669
seq-rs1608	3	C/T	17433121
seq-rs1610	3	A/G	17445851
seq-rs1611	3	T/G	17508135
seq-rs1612	3	G/A	17532718
seq-rs1613	3	T/C	17558685
seq-rs1614	3	T/C	17576225
seq-rs1615	3	G/T	17655437
seq-rs1618	3	A/G	18392285
seq-rs1619	3	C/T	18438515
seq-rs1620	3	A/G	18500097
seq-rs1621	3	T/G	18526233
seq-rs1622	3	C/T	18570043
seq-rs1623	3	T/C	18578553
seq-rs1627	3	G/A	18663836
seq-rs1628	3	T/C	18671907
seq-rs1629	3	A/G	18674973
seq-rs1632	3	T/C	19026903
seq-rs1633	3	C/A	19047598
seq-rs1634	3	T/C	19281350
seq-rs1635	3	C/T	19319676
seq-rs1637	3	A/G	19515626
seq-rs1639	3	T/C	19571264
seq-rs1640	3	A/G	19777345
seq-rs1641	3	C/T	19890581
seq-rs1642	3	C/A	19930859
seq-rs1643	3	C/T	20096989
seq-rs1646	3	T/C	21001673
seq-rs1647	3	G/A	21002449
seq-rs1649	3	T/C	21175613
seq-rs1652	3	A/C	21414606
seq-rs1653	3	C/T	21486369
seq-rs1654	3	T/G	21548638
seq-rs1656	3	A/C	21633115
seq-rs1657	3	A/G	21677954
seq-rs1658	3	A/G	21711243
seq-rs1659	3	C/T	21770422
seq-rs1660	3	G/T	21791396
seq-rs1664	3	T/C	21883342
seq-rs1665	3	C/T	21951910
seq-rs1666	3	T/C	21972357
seq-rs1667	3	T/G	21975140
seq-rs1668	3	T/C	22053364
seq-rs1669	3	A/G	22114361
seq-rs1670	3	C/T	22143446
seq-rs1671	3	A/G	22153650
seq-rs1675	3	C/T	22489673
seq-rs1676	3	G/A	22514872
seq-rs1677	3	T/G	22516351
seq-rs1678	3	T/C	22519682
seq-rs1679	3	A/G	22712787
seq-rs1680	3	C/T	22771531
seq-rs1681	3	T/C	22775285
seq-rs1682	3	G/A	22805999
seq-rs1683	3	T/G	22868175
seq-rs1684	3	G/A	22873143
seq-rs1685	3	G/T	22885352
seq-rs1686	3	C/T	23014793
seq-rs1687	3	C/A	23051385
seq-rs1688	3	C/A	23052381
seq-rs1689	3	C/T	23088273
seq-rs1690	3	G/A	23089733
seq-rs1693	3	C/T	23177603
seq-rs1694	3	G/A	23239849
seq-rs1695	3	G/T	23265896
seq-rs1697	3	G/T	23341375
seq-rs1698	3	C/A	23343805
seq-rs1700	3	C/A	23396593
seq-rs1701	3	A/C	23433478
seq-rs1704	3	A/C	23501696
seq-rs1705	3	A/G	23510340
seq-rs1706	3	C/A	23544329
seq-rs1707	3	G/T	23557932
seq-rs1708	3	G/A	23558887
seq-rs1709	3	C/T	23578717
seq-rs1710	3	T/C	23654435
seq-rs1711	3	G/A	23760548
seq-rs1712	3	G/T	23800175
seq-rs1713	3	A/G	24101454
seq-rs1714	3	G/T	24115107
seq-rs1715	3	T/C	24161893
seq-rs1717	3	G/A	24323195
seq-rs1719	3	T/G	24402975
seq-rs1720	3	G/A	24495445
seq-rs1721	3	G/A	24611690
seq-rs1722	3	T/C	24632455
seq-rs1723	3	A/G	24749164
seq-rs1726	3	A/G	25211914
seq-rs1727	3	A/G	25320790
seq-rs1729	3	C/T	25379029
seq-rs1730	3	A/C	25392637
seq-rs1732	3	T/C	25467078
seq-rs1733	3	G/A	25479186
seq-rs1734	3	T/C	25495202
seq-rs1735	3	T/C	25515371
seq-rs1736	3	G/A	25640748
seq-rs1737	3	A/G	25711468
seq-rs1738	3	A/C	25889467
seq-rs1739	3	G/A	26055571
seq-rs1740	3	G/A	26059566
seq-rs1741	3	A/G	26094232
seq-rs1742	3	A/G	26104995
seq-rs1744	3	C/T	26282293
seq-rs1751	3	G/A	26643528
seq-rs1753	3	C/T	26836086
seq-rs1755	3	G/A	26978701
seq-rs1756	3	C/T	27004901
seq-rs1757	3	G/A	27084815
seq-rs1758	3	G/T	27099552
seq-rs1760	3	C/A	27281513
seq-rs1761	3	G/T	27511850
seq-rs1762	3	C/T	27546064
seq-rs1764	3	G/T	27604442
seq-rs1765	3	T/C	27605799
seq-rs1767	3	T/C	27891977
seq-rs1770	3	C/T	28279433
seq-rs1774	3	G/A	28499451
seq-rs1775	3	T/C	28545389
seq-rs1776	3	T/G	28765222
seq-rs1777	3	G/A	28767352
seq-rs1778	3	G/A	28810398
seq-rs1779	3	G/A	28811291
seq-rs1780	3	G/T	28867998
seq-rs1784	3	T/G	29001673
seq-rs1787	3	C/T	29167061
seq-rs1788	3	A/G	29228673
seq-rs1790	3	C/T	29329462
seq-rs1791	3	T/C	29464522
seq-rs1793	3	C/T	29738573
seq-rs1795	3	C/T	30037456
seq-rs1796	3	G/A	30225868
seq-rs1798	3	T/C	30530239
seq-rs1799	3	A/C	30601641
seq-rs1800	3	A/C	30664988
seq-rs1801	3	C/T	30702563
seq-rs1802	3	T/C	30783587
seq-rs1805	3	G/A	30884384
seq-rs1806	3	C/A	31142213
seq-rs1808	3	G/T	31216063
seq-rs1809	3	G/A	31437057
seq-rs1811	3	G/A	31473163
seq-rs1812	3	T/C	31523409
seq-rs1813	3	T/C	31644879
seq-rs1814	3	C/T	31679010
seq-rs1815	3	G/T	31682390
seq-rs1816	3	G/T	31773095
seq-rs1817	3	T/C	31803229
seq-rs1818	3	T/C	32107285
seq-rs1819	3	C/A	32510064
seq-rs1820	3	C/T	32871518
seq-rs1821	3	T/C	32914389
seq-rs1822	3	T/C	33475103
seq-rs1824	3	G/A	33647876
seq-rs1826	3	C/T	33901035
seq-rs1829	3	T/C	33981734
seq-rs1830	3	A/G	34011422
seq-rs1832	3	T/C	34049094
seq-rs1836	3	G/A	34442880
seq-rs1837	3	T/G	34469488
seq-rs1838	3	G/A	34488934
seq-rs1839	3	A/G	34494090
seq-rs1841	3	G/A	34507494
seq-rs1843	3	C/A	34545183
seq-rs1845	3	C/T	34579076
seq-rs1846	3	A/C	34582824
seq-rs1847	3	G/A	34629230
seq-rs1849	3	C/T	34860341
seq-rs1850	3	G/A	34882883
seq-rs1851	3	G/T	34896032
seq-rs1852	3	A/C	34927346
seq-rs1855	3	C/T	35047943
seq-rs1856	3	A/G	35122077
seq-rs1857	3	G/A	35126138
seq-rs1858	3	T/C	35153082
seq-rs1859	3	G/T	35231674
seq-rs1860	3	T/C	35233440
seq-rs1862	3	C/T	35611141
seq-rs1863	3	T/C	35722721
seq-rs1864	3	G/T	35760238
seq-rs1865	3	T/C	35766225
seq-rs1866	3	C/T	35768630
seq-rs1868	3	A/G	35808359
seq-rs1871	3	T/G	35992090
seq-rs1873	3	C/T	36166240
seq-rs1874	3	C/T	36237675
seq-rs1875	3	G/A	36238503
seq-rs1876	3	C/A	36239058
seq-rs1877	3	T/C	36248022
seq-rs1878	3	C/A	36249888
seq-rs1879	3	G/T	36291552
seq-rs1880	3	C/T	36297767
seq-rs1881	3	A/C	36306822
seq-rs1882	3	G/A	36358962
seq-rs1883	3	G/T	36372579
seq-rs1884	3	G/A	36398595
seq-rs1886	3	C/A	36414181
seq-rs1887	3	C/A	36426529
seq-rs1888	3	A/G	36434136
seq-rs1890	3	C/T	36446788
seq-rs1891	3	C/A	36496333
seq-rs1893	3	A/G	36506355
seq-rs1894	3	C/A	36509139
seq-rs1895	3	T/C	36523314
seq-rs1896	3	C/T	36541175
seq-rs1897	3	T/G	36600191
seq-rs1898	3	T/C	36630490
seq-rs1900	3	T/C	36749522
seq-rs1902	3	G/T	36795505
seq-rs1903	3	A/C	36806358
seq-rs1904	3	C/T	36950938
seq-rs1906	3	G/A	37135138
seq-rs1907	3	T/C	37194714
seq-rs1908	3	C/T	37232947
seq-rs1912	4	G/A	207722
seq-rs1913	4	T/C	316344
seq-rs1915	4	A/G	327355
seq-rs1917	4	G/A	346552
seq-rs1918	4	A/G	361226
seq-rs1919	4	C/T	371764
seq-rs1922	4	C/A	506360
seq-rs1923	4	T/C	551922
seq-rs1924	4	G/A	596019
seq-rs1928	4	A/G	900838
seq-rs1932	4	G/A	1002892
seq-rs1933	4	G/A	1004033
seq-rs1934	4	A/C	1005871
seq-rs1936	4	C/T	1067086
seq-rs1938	4	C/T	1105118
seq-rs1939	4	G/A	1107445
seq-rs1940	4	C/T	1124116
seq-rs1942	4	A/G	1136894
seq-rs1944	4	C/T	1142620
seq-rs1952	4	T/C	1846705
seq-rs1953	4	C/A	1847779
seq-rs1955	4	G/A	1891736
seq-rs1961	4	G/T	2050099
seq-rs1966	4	A/C	2414978
seq-rs1969	4	T/C	2494369
seq-rs1970	4	A/C	2796287
seq-rs1971	4	G/A	3549213
seq-rs1972	4	A/G	3554029
seq-rs1973	4	T/G	3571464
seq-rs1975	4	T/C	3664106
seq-rs1976	4	T/G	4293071
seq-rs1977	4	T/C	4315646
seq-rs1978	4	C/A	4412964
seq-rs1979	4	A/G	4445510
seq-rs1980	4	T/C	4446900
seq-rs1981	4	A/G	4513258
seq-rs1982	4	T/C	4595864
seq-rs1983	4	T/C	4628739
seq-rs1984	4	G/T	4645968
seq-rs1985	4	A/C	4659212
seq-rs1986	4	C/A	4689052
seq-rs1988	4	T/G	4765279
seq-rs1989	4	C/T	4766040
seq-rs1991	4	G/A	4770149
seq-rs1992	4	C/T	4802120
seq-rs1993	4	T/C	4889322
seq-rs1994	4	G/A	4933096
seq-rs1995	4	C/T	5040235
seq-rs1996	4	G/A	5119889
seq-rs1997	4	G/T	5150145
seq-rs1998	4	T/C	5158967
seq-rs1999	4	T/C	5159919
seq-rs2000	4	G/A	5169503
seq-rs2003	4	G/A	5203551
seq-rs2004	4	C/T	5235845
seq-rs2006	4	G/A	5307060
seq-rs2011	4	C/T	6034876
seq-rs2012	4	C/A	6224763
seq-rs2013	4	C/A	6247643
seq-rs2014	4	C/T	6248457
seq-rs2015	4	A/G	6265979
seq-rs2016	4	C/T	6501166
seq-rs2018	4	T/G	6550143
seq-rs2020	4	T/C	6949454
seq-rs2021	4	T/G	6958179
seq-rs2022	4	T/C	6996261
seq-rs2024	4	C/T	7458064
seq-rs2025	4	T/C	7466989
seq-rs2027	4	C/T	8143515
seq-rs2028	4	A/G	8549876
seq-rs2029	4	A/G	8579500
seq-rs2030	4	T/G	8691087
seq-rs2031	4	G/T	9000084
seq-rs2032	4	A/G	10001349
seq-rs2034	4	A/G	11391147
seq-rs2036	4	T/G	11832174
seq-rs2037	4	C/T	12262029
seq-rs2039	4	C/T	12688322
seq-rs2040	4	C/A	13019504
seq-rs2041	4	G/A	13036690
seq-rs2042	4	G/A	13049841
seq-rs2045	4	A/G	13151305
seq-rs2046	4	A/G	13217921
seq-rs2047	4	T/C	13232008
seq-rs2048	4	T/C	13259417
seq-rs2049	4	T/G	13330738
seq-rs2051	4	G/A	13390019
seq-rs2052	4	T/C	13390546
seq-rs2053	4	T/G	13400262
seq-rs2055	4	C/T	13451829
seq-rs2056	4	G/A	13478427
seq-rs2057	4	C/T	13490031
seq-rs2058	4	C/T	13516553
seq-rs2059	4	G/A	13729083
seq-rs2061	4	G/A	13848189
seq-rs2062	4	G/A	13858343
seq-rs2063	4	C/T	13916759
seq-rs2064	4	G/A	13918144
seq-rs2065	4	A/G	14178140
seq-rs2067	4	C/T	15461783
seq-rs2068	4	A/C	15552166
seq-rs2070	4	T/G	15904354
seq-rs2071	4	T/C	16374704
seq-rs2074	4	G/T	16477320
seq-rs2077	4	G/A	16559662
seq-rs2078	4	T/C	16613907
seq-rs2079	4	A/G	16653752
seq-rs2080	4	A/G	16708663
seq-rs2081	4	C/T	16724007
seq-rs2082	4	C/A	16761751
seq-rs2083	4	A/G	17117482
seq-rs2084	4	C/T	17412552
seq-rs2085	4	G/A	17629564
seq-rs2086	4	C/T	17860407
seq-rs2087	4	C/A	18179408
seq-rs2088	4	T/C	18250653
seq-rs2090	4	A/G	18514722
seq-rs2092	4	T/G	18685470
seq-rs2094	4	C/T	18803329
seq-rs2095	4	C/A	18878914
seq-rs2096	4	G/A	18927820
seq-rs2097	4	T/C	18929119
seq-rs2098	4	G/A	18971966
seq-rs2099	4	T/G	18988425
seq-rs2100	4	G/A	18996339
seq-rs2101	4	C/T	19000011
seq-rs2102	4	C/T	19049389
seq-rs2104	4	C/T	19139812
seq-rs2105	4	G/A	19149985
seq-rs2106	4	C/T	19165835
seq-rs2111	4	G/A	19373712
seq-rs2112	4	A/G	19374681
seq-rs2114	4	T/C	19590436
seq-rs2115	4	C/A	19637252
seq-rs2116	4	A/G	19737628
seq-rs2117	4	C/A	19762404
seq-rs2118	4	G/A	19762963
seq-rs2120	4	G/A	19809067
seq-rs2121	4	T/C	19898772
seq-rs2122	4	A/G	19906874
seq-rs2123	4	C/T	19926064
seq-rs2129	4	G/T	20198160
seq-rs2136	4	C/A	20895109
seq-rs2137	4	G/T	21054506
seq-rs2138	4	T/C	21122725
seq-rs2139	4	A/G	21257137
seq-rs2140	4	C/T	21310992
seq-rs2141	4	T/C	21325664
seq-rs2142	4	A/G	21349929
seq-rs2143	4	A/G	21357015
seq-rs2144	4	C/T	21359044
seq-rs2145	4	A/G	21363957
seq-rs2146	4	A/G	21388569
seq-rs2147	4	T/C	21398012
seq-rs2150	4	T/C	21426109
seq-rs2151	4	C/T	21433599
seq-rs2152	4	A/C	21444395
seq-rs2154	4	A/G	21458963
seq-rs2155	4	G/A	21468257
seq-rs2157	4	G/A	21494284
seq-rs2158	4	T/G	21561677
seq-rs2159	4	A/C	21580348
seq-rs2160	4	G/T	21585619
seq-rs2162	4	C/T	21652240
seq-rs2163	4	A/G	21682562
seq-rs2164	4	G/A	21727060
seq-rs2165	4	A/C	21782605
seq-rs2167	4	T/C	22000150
seq-rs2168	4	C/A	22019264
seq-rs2169	4	G/A	22033473
seq-rs2170	4	T/C	22038946
seq-rs2171	4	T/C	22061324
seq-rs2172	4	C/T	22187323
seq-rs2173	4	A/G	22238378
seq-rs2175	4	A/C	22319501
seq-rs2177	4	C/T	22673571
seq-rs2178	4	G/A	22722899
seq-rs2179	4	T/C	22769820
seq-rs2180	4	A/G	22787830
seq-rs2181	4	A/G	22804456
seq-rs2182	4	A/G	22864425
seq-rs2184	4	C/T	22986138
seq-rs2186	4	G/A	23307932
seq-rs2187	4	C/T	23397674
seq-rs2188	4	G/A	23442120
seq-rs2189	4	G/A	23480797
seq-rs2190	4	T/C	23560924
seq-rs2191	4	G/T	23579568
seq-rs2193	4	C/T	23700151
seq-rs2194	4	C/T	23740887
seq-rs2195	4	C/A	23922307
seq-rs2196	4	C/T	23976932
seq-rs2197	4	C/T	24029417
seq-rs2198	4	C/A	24150992
seq-rs2200	4	T/C	24287438
seq-rs2202	4	A/G	24547495
seq-rs2203	4	A/G	24582590
seq-rs2205	4	A/G	24677894
seq-rs2206	4	C/T	24693491
seq-rs2207	4	A/C	24715307
seq-rs2212	4	T/C	25053652
seq-rs2213	4	G/A	25596637
seq-rs2214	4	T/C	25612724
seq-rs2216	4	A/G	26079675
seq-rs2217	4	G/T	26235361
seq-rs2218	4	T/C	26513180
seq-rs2219	4	G/A	26589631
seq-rs2220	4	G/A	26627946
seq-rs2221	4	C/A	26751462
seq-rs2223	4	T/C	26937349
seq-rs2224	4	A/G	26977890
seq-rs2226	4	C/T	27216985
seq-rs2230	4	T/C	27764966
seq-rs2231	4	T/C	27845177
seq-rs2232	4	T/C	28231148
seq-rs2233	4	A/G	28253420
seq-rs2235	4	A/G	28359010
seq-rs2236	4	T/G	28392936
seq-rs2237	4	G/A	28414263
seq-rs2238	4	T/C	28424666
seq-rs2240	4	G/A	29132814
seq-rs2242	4	G/A	30114128
seq-rs2243	4	C/T	30133498
seq-rs2244	4	A/G	30178842
seq-rs2245	4	G/A	30218990
seq-rs2246	4	C/T	30239172
seq-rs2247	4	C/T	30256549
seq-rs2248	4	T/C	30284366
seq-rs2249	4	A/G	30405959
seq-rs2250	4	C/T	30442814
seq-rs2251	4	A/G	30445965
seq-rs2252	4	C/T	30553871
seq-rs2253	4	C/T	30653072
seq-rs2254	4	A/G	31000838
seq-rs2255	4	A/G	31183523
seq-rs2256	4	A/G	31375879
seq-rs2258	4	A/G	31509265
seq-rs2259	4	A/G	31519665
seq-rs2260	4	A/C	31560676
seq-rs2262	4	C/T	31577890
seq-rs2263	4	C/T	31579686
seq-rs2264	4	G/A	31632656
seq-rs2265	4	G/A	31639496
seq-rs2266	4	A/G	31642490
seq-rs2267	4	G/A	31645134
seq-rs2269	4	C/T	31649190
seq-rs2270	4	C/T	31653103
seq-rs2271	4	C/A	31656948
seq-rs2272	4	G/A	31667857
seq-rs2273	4	T/C	31671706
seq-rs2274	4	G/A	31726546
seq-rs2275	4	C/A	31742233
seq-rs2276	4	A/G	31786576
seq-rs2277	4	C/A	31789181
seq-rs2278	4	A/C	31816429
seq-rs2279	4	T/C	31837792
seq-rs2280	4	G/A	31841168
seq-rs2281	4	T/C	31849680
seq-rs2282	4	C/A	31850577
seq-rs2283	4	A/G	31851608
seq-rs2284	4	A/G	31852421
seq-rs2285	4	C/A	31886501
seq-rs2286	4	G/A	31890674
seq-rs2287	4	A/G	31895096
seq-rs2288	4	A/C	31896971
seq-rs2289	4	T/G	31899952
seq-rs2290	4	C/T	31901974
seq-rs2293	4	G/A	31936506
seq-rs2294	4	C/T	31937382
seq-rs2295	4	G/A	31945775
seq-rs2296	4	A/G	31950628
seq-rs2298	4	C/T	31979899
seq-rs2299	4	G/A	32067229
seq-rs2300	4	A/G	32068011
seq-rs2301	4	T/C	32070607
seq-rs2302	4	G/A	32080380
seq-rs2303	4	A/G	32089944
seq-rs2304	4	G/A	32113514
seq-rs2305	4	G/A	32116133
seq-rs2306	4	G/T	32127544
seq-rs2307	4	G/A	32141690
seq-rs2309	4	A/C	32160890
seq-rs2310	4	C/T	32168471
seq-rs2311	4	T/G	32186711
seq-rs2313	4	T/C	32189798
seq-rs2314	4	G/A	32193045
seq-rs2316	4	T/G	32224884
seq-rs2317	4	T/C	32226167
seq-rs2318	4	T/C	32233237
seq-rs2319	4	G/A	32238058
seq-rs2320	4	T/C	32274508
seq-rs2321	4	G/A	32316108
seq-rs2322	4	C/A	32325482
seq-rs2324	4	G/A	32330257
seq-rs2325	4	T/C	32335054
seq-rs2327	4	C/T	32369445
seq-rs2328	4	A/G	32371573
seq-rs2329	4	G/A	32384485
seq-rs2331	4	C/T	32393002
seq-rs2333	4	G/A	32411268
seq-rs2335	4	G/T	32414898
seq-rs2336	4	G/A	32420931
seq-rs2337	4	G/T	32435418
seq-rs2338	4	C/A	32438868
seq-rs2339	4	T/C	32439369
seq-rs2340	4	G/A	32443372
seq-rs2341	4	T/C	32447233
seq-rs2342	4	A/G	32448602
seq-rs2344	4	G/T	32631360
seq-rs2345	4	T/C	32702471
seq-rs2346	4	T/C	32780816
seq-rs2349	4	C/T	32990230
seq-rs2350	4	A/G	32993529
seq-rs2351	4	C/T	33013263
seq-rs2356	4	T/C	33620037
seq-rs2357	4	T/C	33725127
seq-rs2358	4	C/T	33741946
seq-rs2359	4	C/T	33890848
seq-rs2360	4	C/T	33906100
seq-rs2361	4	T/G	34091449
seq-rs2364	4	C/T	34473920
seq-rs2366	4	G/A	35391685
seq-rs2370	5	A/G	448686
seq-rs2371	5	A/G	549150
seq-rs2373	5	A/G	556348
seq-rs2374	5	A/C	561778
seq-rs2375	5	A/G	575105
seq-rs2377	5	G/A	665025
seq-rs2378	5	T/C	688338
seq-rs2380	5	A/C	813771
seq-rs2381	5	T/C	956903
seq-rs2382	5	C/T	989810
seq-rs2384	5	T/G	1110492
seq-rs2385	5	G/A	1228175
seq-rs2392	5	G/A	1843629
seq-rs2393	5	C/A	1955364
seq-rs2394	5	T/C	1983404
seq-rs2396	5	A/G	2055929
seq-rs2397	5	C/T	2153085
seq-rs2399	5	C/T	2377689
seq-rs2400	5	C/T	2476240
seq-rs2403	5	T/C	2635498
seq-rs2404	5	G/T	2689905
seq-rs2405	5	G/A	2767881
seq-rs2406	5	C/T	2867308
seq-rs2409	5	T/C	3080256
seq-rs2411	5	C/T	3128724
seq-rs2412	5	T/G	3139942
seq-rs2413	5	C/A	3429857
seq-rs2415	5	A/G	3506777
seq-rs2416	5	A/G	3833633
seq-rs2417	5	C/T	4157314
seq-rs2418	5	T/C	4234728
seq-rs2421	5	T/G	4569168
seq-rs2424	5	C/A	4966672
seq-rs2425	5	A/G	5283714
seq-rs2427	5	G/A	5341575
seq-rs2428	5	C/T	5355870
gwseq-rs14	5	T/C	5359253
seq-rs2429	5	G/T	5370139
seq-rs2430	5	C/A	5439809
seq-rs2434	5	T/C	6032577
seq-rs2435	5	C/T	6220797
seq-rs2437	5	T/C	6264810
seq-rs2438	5	G/T	6301325
seq-rs2440	5	T/G	6440978
seq-rs2441	5	T/C	6457560
seq-rs2443	5	G/A	6547549
seq-rs2444	5	T/C	6552638
seq-rs2446	5	G/A	6639924
seq-rs2448	5	G/A	6723869
seq-rs2450	5	G/A	7061202
seq-rs2451	5	C/A	7295848
seq-rs2454	5	A/G	8050461
seq-rs2455	5	C/T	8059887
seq-rs2456	5	G/A	8103230
seq-rs2457	5	G/T	8106804
seq-rs2458	5	A/G	8119146
seq-rs2459	5	C/T	8196961
seq-rs2460	5	A/G	8200812
seq-rs2462	5	G/A	8278865
seq-rs2466	5	A/G	8496334
seq-rs2468	5	C/A	8613667
seq-rs2469	5	A/G	8626461
seq-rs2472	5	A/G	8875525
seq-rs2473	5	G/A	8893453
seq-rs2474	5	T/C	8969752
seq-rs2475	5	A/G	9006778
seq-rs2479	5	T/G	9252882
seq-rs2480	5	G/A	9316783
seq-rs2482	5	C/T	10894992
seq-rs2484	5	A/G	11265054
seq-rs2486	5	G/A	11656506
seq-rs2487	5	T/C	11690721
seq-rs2491	5	C/T	12653686
seq-rs2495	5	C/T	13303359
seq-rs2499	5	C/A	13754309
seq-rs2500	5	A/G	13822252
seq-rs2501	5	A/G	13876035
seq-rs2505	5	A/G	14474169
seq-rs2506	5	C/T	14483062
seq-rs2508	5	C/A	14792893
seq-rs2509	5	T/C	14879378
seq-rs2510	5	C/T	14928936
seq-rs2511	5	T/C	14937039
seq-rs2512	5	C/T	14984614
seq-rs2513	5	C/T	15028025
seq-rs2514	5	T/C	15138104
seq-rs2515	5	A/G	15534261
seq-rs2516	5	C/T	15542658
seq-rs2517	5	G/A	15627631
seq-rs2518	5	A/C	15656674
seq-rs2519	5	G/T	15723370
seq-rs2520	5	A/G	15746773
seq-rs2521	5	A/G	15821142
seq-rs2522	5	G/A	16027695
seq-rs2523	5	T/C	16033601
seq-rs2524	5	A/G	16064352
seq-rs2527	5	C/T	16281067
seq-rs2528	5	A/G	16320024
seq-rs2529	5	T/C	16322887
seq-rs2531	5	C/A	16446013
seq-rs2532	5	T/G	16456652
seq-rs2533	5	A/G	16494172
seq-rs2534	5	T/C	16495301
seq-rs2536	5	A/G	16546068
seq-rs2537	5	C/A	16551344
seq-rs2538	5	T/C	16556795
seq-rs2539	5	A/C	16563885
seq-rs2541	5	A/C	16649789
seq-rs2542	5	T/C	16750634
seq-rs2544	5	T/C	16891079
seq-rs2545	5	C/T	16956519
seq-rs2547	5	C/T	17210187
seq-rs2548	5	A/G	17228791
seq-rs2549	5	G/T	17251156
seq-rs2552	5	A/G	17918828
seq-rs2555	5	G/T	18198275
seq-rs2556	5	T/C	18299706
seq-rs2557	5	G/A	18445925
seq-rs2559	5	G/A	18503087
seq-rs2560	5	T/C	18524866
seq-rs2561	5	A/C	18546057
seq-rs2562	5	C/T	18617163
seq-rs2563	5	T/C	18746523
seq-rs2564	5	A/G	18787433
seq-rs2565	5	G/A	18793538
seq-rs2566	5	T/C	18801588
seq-rs2568	5	G/T	19018920
seq-rs2569	5	T/G	19030675
seq-rs2570	5	G/A	19068010
seq-rs2573	5	T/G	19212120
seq-rs2574	5	C/T	19264204
seq-rs2575	5	C/T	19267752
seq-rs2576	5	A/C	19283858
seq-rs2579	5	G/A	19394084
seq-rs2580	5	C/A	19775088
seq-rs2581	5	C/T	19800352
seq-rs2582	5	G/A	19981186
seq-rs2583	5	C/A	20250014
seq-rs2589	5	C/T	21425162
seq-rs2590	5	C/T	21500839
seq-rs2591	5	A/G	21758139
seq-rs2592	5	A/C	21792181
seq-rs2593	5	A/G	22003589
seq-rs2594	5	C/T	22082380
seq-rs2595	5	C/T	22110402
seq-rs2598	5	T/G	22308978
seq-rs2599	5	T/C	22331360
seq-rs2600	5	T/G	22371479
seq-rs2601	5	T/C	22381160
seq-rs2602	5	G/A	22398452
seq-rs2603	5	C/T	22416608
seq-rs2604	5	C/A	22423240
seq-rs2605	5	G/A	22514791
seq-rs2606	5	A/G	22583676
seq-rs2607	5	T/C	22672333
seq-rs2608	5	G/T	22711808
seq-rs2609	5	G/A	22778760
seq-rs2610	5	C/T	22800443
seq-rs2611	5	T/G	22801989
seq-rs2612	5	A/C	23285579
seq-rs2613	5	T/C	23354631
seq-rs2614	5	G/A	23439105
seq-rs2615	5	G/A	23443329
seq-rs2616	5	G/A	23583826
seq-rs2617	5	T/C	23597559
seq-rs2618	5	C/T	23598897
seq-rs2619	5	A/G	23637752
seq-rs2620	5	A/G	23656840
seq-rs2621	5	A/G	23666773
seq-rs2622	5	A/G	23678855
seq-rs2625	5	T/C	23828034
seq-rs2626	5	T/C	23838001
seq-rs2627	5	C/T	23880300
seq-rs2628	5	T/C	24067509
seq-rs2629	5	T/G	25119062
seq-rs2630	5	T/C	25680944
seq-rs2631	5	C/T	26321451
seq-rs2633	5	T/C	26597949
seq-rs2635	5	A/G	27150430
seq-rs2636	5	G/A	27297753
seq-rs2638	5	C/A	27312765
seq-rs2639	5	G/A	27458570
seq-rs2642	5	C/A	27608528
seq-rs2643	5	T/G	27624595
seq-rs2644	5	A/G	27698498
seq-rs2646	5	C/A	27829654
seq-rs2647	5	G/A	27910163
seq-rs2648	5	A/G	27928032
seq-rs2650	5	G/A	28066296
seq-rs2653	5	A/G	28181313
seq-rs2656	5	A/C	28210465
seq-rs2659	5	A/G	28664435
seq-rs2661	5	T/C	28764882
seq-rs2662	5	A/G	28787316
seq-rs2663	5	G/A	28823305
seq-rs2664	5	G/A	28921548
seq-rs2665	5	A/G	28929678
seq-rs2666	5	C/T	28944086
seq-rs2667	5	A/G	29038832
seq-rs2668	5	C/T	29046652
seq-rs2670	5	G/A	29175635
seq-rs2675	5	T/C	29507916
seq-rs2677	5	C/T	29579251
seq-rs2678	5	T/G	29590020
seq-rs2679	5	C/T	29594666
seq-rs2681	5	A/G	29671178
seq-rs2682	6	C/T	197428
seq-rs2683	6	A/C	276836
seq-rs2684	6	A/G	348514
seq-rs2685	6	C/T	390898
seq-rs2686	6	G/A	534144
seq-rs2689	6	T/C	651856
seq-rs2690	6	C/T	685906
seq-rs2691	6	A/G	710531
seq-rs2692	6	G/T	810832
seq-rs2693	6	C/T	871753
seq-rs2694	6	G/A	917118
seq-rs2695	6	T/C	918694
seq-rs2696	6	T/G	920436
seq-rs2701	6	C/T	1389722
seq-rs2703	6	A/G	1533302
seq-rs2704	6	C/T	1535162
seq-rs2705	6	T/C	1575385
seq-rs2707	6	A/C	1584016
seq-rs2708	6	G/A	1586006
seq-rs2709	6	T/C	1587323
seq-rs2710	6	C/T	1600202
seq-rs2712	6	A/G	1610021
seq-rs2713	6	A/G	1612566
seq-rs2714	6	A/G	1638289
seq-rs2715	6	C/T	1647961
seq-rs2716	6	A/G	1658270
seq-rs2717	6	C/A	1671705
seq-rs2718	6	G/A	1722288
seq-rs2719	6	T/C	1735460
seq-rs2720	6	T/C	1739473
seq-rs2721	6	T/C	1770929
seq-rs2722	6	A/G	1781432
seq-rs2723	6	A/G	1792204
seq-rs2724	6	C/A	1825636
seq-rs2727	6	A/G	1995480
seq-rs2728	6	C/T	2099853
seq-rs2729	6	C/T	2122412
seq-rs2730	6	A/G	2129120
seq-rs2731	6	C/A	2139484
seq-rs2732	6	A/G	2834338
seq-rs2733	6	A/G	2886982
seq-rs2734	6	T/C	2907889
seq-rs2735	6	A/G	2923431
seq-rs2738	6	G/A	2995447
seq-rs2739	6	G/A	3008873
seq-rs2740	6	A/G	3066751
seq-rs2741	6	A/C	3080670
seq-rs2749	6	G/T	3151640
seq-rs2750	6	G/A	3188215
seq-rs2751	6	T/C	3283626
seq-rs2752	6	T/C	3285353
seq-rs2753	6	C/T	3325151
seq-rs2755	6	T/G	3359960
seq-rs2756	6	T/G	3374227
seq-rs2757	6	A/G	3377594
seq-rs2758	6	G/T	3404974
seq-rs2759	6	C/T	3413164
seq-rs2760	6	A/G	3447410
seq-rs2761	6	G/A	3482523
seq-rs2763	6	T/C	3631956
seq-rs2764	6	G/A	3638340
seq-rs2765	6	G/A	3684016
seq-rs2767	6	C/A	3810346
seq-rs2768	6	G/A	3911505
seq-rs2769	6	G/A	3950548
seq-rs2771	6	C/A	4138976
seq-rs2774	6	A/G	4371403
seq-rs2775	6	A/G	4441594
seq-rs2776	6	A/G	4629604
seq-rs2777	6	C/A	4680220
seq-rs2780	6	C/T	4736716
seq-rs2781	6	G/T	4842273
seq-rs2783	6	G/T	4929620
seq-rs2784	6	T/C	4933515
seq-rs2785	6	A/G	4967201
seq-rs2786	6	A/C	4984365
seq-rs2788	6	G/T	5295566
seq-rs2790	6	A/G	5335519
seq-rs2791	6	C/T	5367892
seq-rs2792	6	C/T	5401649
seq-rs2793	6	A/G	5409862
seq-rs2794	6	G/A	5459239
seq-rs2796	6	T/G	5655635
seq-rs2797	6	G/A	5678839
seq-rs2798	6	A/G	5717579
seq-rs2799	6	A/G	5719802
seq-rs2801	6	C/T	5851367
seq-rs2802	6	T/C	5868950
seq-rs2803	6	G/A	6032627
seq-rs2805	6	G/T	6088863
seq-rs2806	6	C/A	6107604
seq-rs2807	6	T/C	6209843
seq-rs2808	6	T/C	6251596
seq-rs2809	6	T/C	6252106
seq-rs2810	6	A/C	6314304
seq-rs2811	6	T/C	6370951
seq-rs2812	6	T/C	6394775
seq-rs2813	6	A/G	6408421
seq-rs2814	6	C/T	6422749
seq-rs2815	6	C/A	6441111
seq-rs2816	6	C/T	6547767
seq-rs2817	6	C/A	6672531
seq-rs2818	6	C/T	6676229
seq-rs2819	6	C/T	6709537
seq-rs2820	6	T/C	6716746
seq-rs2822	6	A/G	6734327
seq-rs2824	6	T/C	6791300
seq-rs2825	6	G/A	6799849
seq-rs2826	6	T/C	6808555
seq-rs2827	6	G/T	6887807
seq-rs2828	6	C/T	6904702
seq-rs2829	6	C/T	6918429
seq-rs2830	6	G/A	6921809
seq-rs2831	6	A/G	6928360
seq-rs2832	6	T/C	6965168
seq-rs2835	6	G/T	7014714
seq-rs2836	6	G/T	7050045
seq-rs2837	6	G/A	7097703
seq-rs2838	6	A/C	7106729
seq-rs2839	6	G/A	7166449
seq-rs2841	6	C/T	7551518
seq-rs2842	6	T/C	7567463
seq-rs2844	6	C/A	7581834
seq-rs2845	6	G/A	7602343
seq-rs2846	6	T/C	7608201
seq-rs2847	6	G/A	7627867
seq-rs2848	6	C/T	7649851
seq-rs2849	6	A/G	7656694
seq-rs2850	6	G/A	7668260
seq-rs2851	6	T/C	7668995
seq-rs2852	6	C/T	7691077
seq-rs2853	6	A/G	7702521
seq-rs2854	6	C/T	7719199
seq-rs2856	6	A/G	7842375
seq-rs2857	6	C/A	7876572
seq-rs2858	6	A/C	8062553
seq-rs2860	6	T/C	8260182
seq-rs2861	6	T/C	8306704
seq-rs2863	6	A/C	8364175
seq-rs2864	6	G/T	8447138
seq-rs2866	6	G/T	8783983
seq-rs2867	6	T/C	8831809
seq-rs2869	6	T/C	8893606
seq-rs2870	6	T/C	8987773
seq-rs2871	6	C/T	9036069
seq-rs2874	6	A/C	9271527
seq-rs2875	6	C/T	9334940
seq-rs2876	6	A/G	9338176
seq-rs2878	6	G/A	9397026
seq-rs2879	6	G/A	9587733
seq-rs2880	6	A/G	9670250
seq-rs2882	6	G/A	9846572
seq-rs2883	6	G/A	9999798
seq-rs2884	6	T/C	10011428
seq-rs2885	6	G/A	10019086
seq-rs2887	6	A/G	10082219
seq-rs2888	6	A/C	10084130
seq-rs2889	6	A/G	10105395
seq-rs2890	6	C/T	10110173
seq-rs2891	6	C/A	10131852
seq-rs2892	6	G/A	10132417
seq-rs2895	6	C/A	10197319
seq-rs2896	6	C/A	10198431
seq-rs2897	6	A/G	10355182
seq-rs2898	6	C/A	10377020
seq-rs2903	6	A/G	10782111
seq-rs2905	6	T/C	10794750
seq-rs2906	6	G/A	10806328
seq-rs2907	6	T/C	10808800
seq-rs2908	6	T/G	10872768
seq-rs2909	6	A/G	10909055
seq-rs2910	6	G/A	10953758
seq-rs2911	6	G/A	10965140
seq-rs2916	6	C/T	11106587
seq-rs2917	6	A/G	11118433
seq-rs2918	6	G/A	11163816
seq-rs2919	6	A/C	11268472
seq-rs2921	6	C/T	11362388
seq-rs2922	6	A/C	11545920
seq-rs2923	6	G/A	11555235
seq-rs2924	6	G/A	11695269
seq-rs2926	6	C/A	11797266
seq-rs2927	6	T/C	11808405
seq-rs2928	6	G/A	11912500
seq-rs2929	6	C/A	12054105
seq-rs2930	6	C/A	12060209
seq-rs2932	6	T/G	13192171
seq-rs2933	6	C/T	13232606
seq-rs2934	6	C/A	13256493
seq-rs2935	6	G/A	13282994
seq-rs2937	6	T/C	13610787
seq-rs2938	6	A/G	13654885
seq-rs2939	6	T/C	13793365
seq-rs2941	6	C/T	13974070
seq-rs2942	6	T/C	13974695
seq-rs2943	6	C/A	14080464
seq-rs2944	6	A/G	14149537
seq-rs2945	6	C/T	14258850
seq-rs2946	6	A/G	14345867
seq-rs2947	6	A/G	14371755
seq-rs2948	6	C/T	14652588
seq-rs2949	6	T/C	14956639
seq-rs2950	6	A/G	15408179
seq-rs2951	6	C/A	15451544
seq-rs2952	6	C/T	16408608
seq-rs2953	6	G/A	16477335
[truncated: 1,953 more rows]
