# Supplementary material for: Genome wide association mapping for grain shape traits in indica rice
Source: Planta. 2016 May 19;244(4):819–30. doi: 10.1007/s00425-016-2548-9 (PMC5018019; doi:10.1007/s00425-016-2548-9)
Supplement: Supplementary file 4 — Supplementary Table S3: Phenotypic data for four grain traits in Hangzhou and Lingshui during 2013–2014 (XLSX 107 kb) [file 425_2016_2548_MOESM4_ESM.xlsx]

## Sheet: Sheet1
Table S3 Phenotypic data for four grain traits in Hangzhou and Lingshui during 2013-2014
Environment	Accession ID	Grain length (cm)	Grain width (cm)	Grain length-width ratio	Thousand-grain weight (g)
2013 HZ	CH001	8.08333	2.83	2.85657	23.4
	CH002	8.69333	2.86	3.04067	27.15
	CH003	8.49	2.36	3.59739	20.2
	CH004	7.66667	2.94333	2.60565	22.05
	CH005	7.61333	3.08667	2.46653	25.65
	CH006	8.01333	3.01333	2.65933	24.95
	CH007	8.47667	3.04333	2.78546	26.65
	CH008	8.35667	2.7	3.09726	24.45
	CH009	8.45	2.95	2.86441	24.55
	CH010	7.85	2.74667	2.85823	21.75
	CH011	8.42	3.09	2.72528	28.2
	CH012	7.44333	2.79333	2.66635	18.5
	CH013	7.72667	3.00667	2.56981	22.2
	CH014	8.50667	2.92	2.91359	26.35
	CH015	NA	NA	NA	NA
	CH016	8.33333	2.63667	3.1607	22.55
	CH017	NA	NA	NA	20
	CH018	8.27	2.99	2.76586	28.85
	CH019	9.89333	2.43667	4.06041	25.1
	CH020	8.05	2.87	2.80511	24.3
	CH026	10.92	2.45	4.46166	31.4
	CH027	9.66667	2.58333	3.74354	28.95
	CH028	7.96333	2.60333	3.06064	21.05
	CH029	7.95333	2.31333	3.43817	20.4
	CH030	8.37333	3.1	2.7014	25.7
	CH031	9.06	2.14	4.23422	21.2
	CH032	6.66667	3.07333	2.17058	22.45
	CH033	7.66667	2.62667	2.91949	22.2
	CH034	8.55667	2.45333	3.49018	22.4
	CH035	7.59667	2.50667	3.03267	20.7
	CH036	7.86	2.37667	3.30761	18.2
	CH038	7.97333	2.48333	3.21177	19.7
	CH039	9.24	2.48333	3.72028	25.15
	CH040	8.28	2.92667	2.82956	24
	CH041	9.39333	2.45667	3.82589	27.4
	CH042	8.91333	2.24	3.9818	20.4
	CH043	8.18333	2.86333	2.85792	26
	CH044	8.23667	2.19	3.76668	19.25
	CH045	8.18333	2.22	3.68774	19.4
	CH046	8.42667	2.59	3.25366	22.75
	CH047	8.52333	2.34333	3.63802	20.8
	CH048	8.77333	2.34667	3.74074	20.25
	CH049	9.71	2.3	4.22406	25.15
	CH050	8.09667	2.68333	3.01878	25.25
	CH051	10.08	2.52333	3.99526	28.3
	CH052	9.85	2.47667	3.97799	25.8
	CH054	7.64333	2.61333	2.92469	21.75
	CH055	8.50667	3.41333	2.49283	30
	CH056	8.58	3.1	2.76799	29.65
	CH057	8.87667	2.24667	3.95212	20.65
	CH058	9.19	2.33667	3.93333	22.8
	CH059	8.91667	2.32	3.8451	21.9
	CH060	8.54	2.14	3.99391	20.65
	CH061	7.81	2.69	2.90416	21.65
	CH062	8.23	2.65667	3.09938	23.7
	CH063	7.45667	2.51	2.97337	18.5
	CH064	9.38	2.26	4.15327	24.75
	CH065	NA	NA	NA	NA
	CH066	8.86667	2.23333	3.97291	20.4
	CH072	9.32667	2.56333	3.64015	29.05
	CH073	8.65667	2.71333	3.19112	23.5
	CH074	8.65333	2.17667	3.97552	19.9
	CH075	9.07333	2.06667	4.39144	19.5
	CH076	8.76	2.52	3.47743	25.1
	CH077	8.82667	2.05667	4.29256	19.1
	CH078	9.00667	2.27667	3.96085	22.35
	CH079	8.68333	2.80333	3.10052	28.05
	CH080	9.32	2.80667	3.32073	28.95
	CH081	10.0767	2.43667	4.13714	29.2
	CH082	8.71333	2.16	4.03455	18.3
	CH083	9.75333	2.31	4.22745	25.6
	CH084	9.27333	2.37333	3.90942	26.1
	CH085	9.19	2.30667	3.98937	19.5
	CH086	8.38667	2.28333	3.67458	21.15
	CH089	8.44	2.80333	3.02228	25.55
	CH090	8.16667	2.82333	2.89488	25.6
	CH092	9.87667	2.36667	4.17387	26.6
	CH093	9.59	2.22667	4.30813	24.45
	CH095	NA	NA	NA	NA
	CH096	9.18	2.64667	3.46933	27.8
	CH097	9.93	2.34	4.24351	25.5
	CH098	10.0967	2.31	4.37085	24.85
	CH099	10.2033	2.28333	4.47143	27.3
	CH101	7.89333	2.40667	3.2819	18.95
	CH105	9.29333	2.71333	3.42527	26.7
	CH106	7.12333	2.76	2.58171	21.4
	CH108	7.80667	2.41667	3.2337	19.3
	CH109	9.17	2.68667	3.41586	27.2
	CH111	7.35667	2.77333	2.65374	23.3
	CH113	8.84	2.35333	3.75748	22.25
	CH114	9.31667	2.29	4.06965	23.9
	CH116	8.20667	2.99667	2.7402	26.5
	CH117	7.74333	2.68667	2.88325	21.9
	CH119	7.90333	2.03333	3.88775	14.65
	CH121	10.3167	2.36667	4.36008	27.25
	CH122	7.45333	2.73667	2.72501	21.3
	CH123	7.82333	2.72333	2.87462	22.15
	CH124	10.1967	2.16667	4.71001	23.05
	CH125	7.62333	2.69	2.83992	24.85
	CH126	7.91	2.09667	3.77794	15.9
	CH127	8.16	2.49	3.27877	22.65
	CH128	7.68333	1.99	3.86155	14.5
	CH129	8.09	2.20333	3.67295	17.8
	CH130	8.09333	2.18	3.71254	18.1
	CH131	7.63667	2.01	3.79924	15.5
	CH132	8.71	2.16	4.03767	18.9
	CH133	8.07333	2.32	3.48073	19.15
	CH134	7.56333	2.70667	2.80012	22.1
	CH135	7.94333	2.17667	3.65297	18.45
	CH136	7.95333	3.01	2.64286	24.95
	CH137	7.61333	3.05667	2.49088	26.95
	CH138	9.27	2.44667	3.79021	24
	CH139	8.63333	2.67333	3.23256	26.95
	CH140	8.00333	2.96667	2.69849	25.6
	CH141	9.50333	2.52667	3.76243	28.6
	CH142	9.91667	2.77	3.58731	30.95
	CH143	10.6	2.63667	4.02157	28.05
	CH144	9.20667	2.41	3.82294	24.25
	CH145	8.62	2.96	2.91457	28.7
	CH146	9.47333	2.55333	3.71026	27
	CH147	9.11667	2.34333	3.89453	21.05
	CH148	8.16667	2.37333	3.44143	18.75
	CH149	NA	NA	NA	NA
	CH150	8.07333	2.82333	2.8608	25.55
	CH152	NA	NA	NA	NA
	CH153	7.97667	2.36	3.38081	21.55
	CH154	9.54	2.71667	3.51926	29.8
	CH155	7.93	2.67	2.97097	21.75
	CH156	9.00667	2.35333	3.83213	24.2
	CH157	8.14667	2.84	2.86951	24.55
	CH158	7.98	2.48333	3.21499	20.95
	CH159	8.14667	2.37333	3.44215	19.4
	CH160	9.19667	2.36333	3.89223	19.6
	CH162	10.3533	2.08	4.98131	23.2
	CH163	8.95333	2.41	3.71596	23.7
	CH164	7.92333	2.57333	3.08079	22.8
	CH165	8.03667	2.40667	3.33982	23.15
	CH166	8.23333	2.32667	3.53883	21.7
	CH167	8.68333	3.22	2.69818	32.3
	CH168	8.36667	2.90667	2.88096	26
	CH169	7.98333	2.71667	2.93847	22.9
	CH170	8.82333	2.31	3.81974	23.1
	CH171	8.32667	2.51	3.31795	22.25
	CH172	8.84667	2.05333	4.30962	19.75
	CH173	7.92333	2.84333	2.7887	27.55
	CH174	9.32333	2.59	3.60212	27.4
	CH175	8.72	1.89333	4.6087	16.45
	CH176	8.83667	2.54	3.47987	27
	CH177	8.29667	2.69667	3.07678	23.65
	CH179	8.02667	3.26667	2.46173	24.4
	CH180	9.73333	2.19667	4.43169	22.7
	CH181	8.02333	2.76	2.90962	22.15
	CH182	7.87333	2.52667	3.11618	21
	CH183	9.62333	2.30333	4.18461	22.6
	CH184	9.47333	2.20333	4.30114	21.05
	CH185	8.32333	2.29333	3.62972	18.35
	CH186	8.12667	1.93333	4.20345	15.5
	CH187	8.65667	2.21333	3.91138	20.05
	CH188	9.84	2.32333	4.23741	25.65
	CH189	7.99	2.2	3.6325	19.2
	CH190	9.65333	2.27667	4.24023	24.25
	CH191	9.31	2.18333	4.26397	24.55
	CH192	7.86333	2.18	3.60824	17.2
	CH193	9.33667	2.26333	4.12974	23.7
	CH194	8.68333	2.10333	4.13019	19.75
	CH195	8.22	2.38333	3.4503	21.75
	CH196	8.67	2.66333	3.25562	26.1
	CH197	8.01	2.64	3.03569	20.35
	CH198	8.08	2.44333	3.30737	21
	CH199	10.12	2.73	3.71195	30.5
	CH200	7.65333	3.01	2.5428	22.1
	CH201	8.85667	2.07	4.27873	18.4
	CH202	8.98667	2.49	3.60929	21.85
	CH203	8	2.62667	3.04621	20.7
	CH204	8.45	2.66	3.17971	25.95
	CH205	7.61	2.46333	3.08987	20.3
	CH206	8.32333	2.79667	2.981	25
	CH207	7.78	2.81333	2.76556	23.5
	CH208	9.11333	2.82667	3.22469	26.65
	CH209	7.24	3	2.41359	20.75
	CH210	7.94	3.04	2.61265	25.95
	CH211	9.05333	2.55333	3.54573	23.95
	CH212	8.94	2.54	3.52125	22.6
	CH213	8.86667	2.61333	3.3951	23
	CH214	8.14667	2.71667	3.0032	24.4
	CH215	7.52667	2.79667	2.69181	20.5
	CH217	7.89333	2.6	3.03937	17.6
	CH218	8.39333	2.53	3.31854	23.3
	CH220	NA	NA	NA	NA
	CH221	8.73	2.64	3.30744	22.4
	CH222	8.07	2.54333	3.17359	21.65
	CH223	NA	NA	NA	NA
	CH224	8.12667	2.9	2.80373	24.75
	CH225	9.33	2.64	3.53458	27.9
	CH226	8.92667	2.82333	3.16277	29.6
	CH227	8.31667	3.07	2.7094	26.25
	CH228	8.74	2.85667	3.05931	27.25
	CH229	8.54	3.03	2.81896	29.4
	CH230	9.6	3.17333	3.0285	38.85
	CH231	7.33	3.02333	2.42839	24.35
	CH232	7.27667	3.05333	2.3842	24
	CH234	8.12	2.74667	2.95638	24.35
	CH235	8.24	2.85333	2.88937	25.15
	CH239	10.02	2.33333	4.29476	26.15
	CH240	8.98667	2.70667	3.32049	25.3
	CH241	9.24	2.41667	3.82551	25.65
	CH242	8.58333	2.93333	2.92686	27.85
	CH243	8.33	2.77333	3.00493	25.25
	CH244	8.42	2.88	2.92385	27.4
	CH245	9.24	2.43	3.80509	24.95
	CH246	9.09	2.37	3.8371	24.3
	CH247	9.29667	2.16333	4.29786	20.8
	CH248	7.42333	2.60333	2.85148	21.1
	CH249	8.96333	2.61667	3.42816	26.5
	CH250	10.07	2.29333	4.39865	25
	CH251	9.37667	2.66667	3.51673	27.55
	CH252	8.51333	2.42667	3.51555	18.8
	CH253	8.03333	2.73333	2.93903	22.85
	CH254	9.07	2.38333	3.80642	23.3
	CH255	7.03	3.03	2.32116	23.4
	CH256	9.23667	2.36333	3.90939	23.35
	CH257	8.70333	2.45667	3.54336	20.95
	CH258	9.48667	2.6	3.65705	23.4
	CH259	8.86	2.87333	3.08734	30.85
	CH260	7.89	3.22667	2.4462	26.7
	CH261	8.68667	3.18	2.73173	30.65
	CH262	10.6367	2.57333	4.13601	32
	CH265	8.4	2.6	3.23174	20.8
	CH266	8.59333	2.86667	2.99947	27.15
	CH267	NA	NA	NA	NA
	CH268	8.50667	2.27	3.74902	16.9
	CH269	8.63333	2.42333	3.56535	21.65
	CH270	10.0133	2.99	3.35343	32.4
	CH271	9.25667	2.43	3.81483	23.35
	CH272	9.26667	2.76667	3.35057	27.05
	CH273	8.84	2.46333	3.5896	23.1
	CH274	7.9	3.05667	2.58457	24.35
	CH275	7.44	2.87667	2.58635	21.05
	CH276	9.12	2.47333	3.68899	25.45
	CH277	8.80667	2.59667	3.39444	24.4
	CH278	7.65333	2.81333	2.72088	20.4
	CH279	8.26333	3.01333	2.7425	26.9
	CH280	9.05667	3.17333	2.8558	32.6
	CH281	9.10333	2.81667	3.23216	31.25
	CH282	NA	NA	NA	NA
	CH283	8.98	2.38333	3.77216	21.75
	CH285	NA	NA	NA	NA
	CH286	9.45333	2.11667	4.46897	17.75
	CH287	10.2033	2.30667	4.42511	27.1
	CH288	8.35333	2.79333	2.99454	25.4
	CH289	9.13	2.34333	3.89744	22.65
	CH290	9.18	2.64333	3.47378	26.35
	CH291	7.99333	2.66333	3.00288	21.6
	CH292	8.45667	2.62667	3.22149	25.45
	CH293	8.18	2.67333	3.0632	22.65
	CH294	8.21667	2.6	3.16171	21.2
	CH295	9.26667	2.78	3.33714	25.1
	CH296	9.83333	2.54	3.87886	24.2
	CH297	10.1033	2.91	3.473	31
	CH298	NA	NA	NA	NA
	CH299	8.19667	2.67	3.07436	21.4
	CH300	NA	NA	NA	NA
	CH301	NA	NA	NA	NA
	CH302	8.80667	2.27667	3.87109	19.4
	CH303	8.22	2.95333	2.78355	26
	CH304	NA	NA	NA	NA
	CH305	7.86667	2.64	2.9805	20.35
	CH306	8.24667	2.82	2.92784	21.65
	CH307	8.23667	3.29	2.5048	24.8
	CH308	NA	NA	NA	NA
	CH309	NA	NA	NA	NA
	CH310	NA	NA	NA	NA
	CH311	NA	NA	NA	NA
	CH312	NA	NA	NA	NA
	CH313	8.09667	2.78	2.92074	20.55
	CH314	7.59	2.63	2.88784	19.3
	CH315	8.41667	2.71333	3.10411	23.4
	CH316	8.47	2.60333	3.25365	24
	CH317	8.28667	2.55333	3.24665	21.85
	CH318	8.35667	2.72333	3.06955	25.1
	CH319	8.58333	2.74333	3.13054	22.3
	CH320	8.12	2.62667	3.0916	16
	CH322	9.4	2.81667	3.33839	30.5
	CH324	8.42667	3.21	2.62526	26.2
	CH325	7.97333	2.81	2.85218	22.05
	CH326	7.73333	3.13	2.47648	24.2
	CH327	8.39667	2.84	2.96868	25.75
	CH328	NA	NA	NA	NA
	CH329	8.33667	2.97667	2.80243	26.75
	CH330	8.31667	3.19	2.60726	27.2
	CH331	8.12667	2.89333	2.81009	25.5
	CH332	8.58333	3.00333	2.85844	29.8
	CH333	8.72333	2.65667	3.2861	23.3
	CH334	8.38333	3.11333	2.69464	22.85
	CH337	8.66333	2.94667	2.94075	26.5
	CH338	7.79667	3.02333	2.58044	21.55
	CH339	8.34	2.48667	3.37359	19
	CH340	NA	NA	NA	NA
	CH341	8.93667	3.01333	2.96826	27
	CH342	8.08	3.03	2.66782	23.8
	CH343	9.5	3.58667	2.65481	36.15
	CH344	9.03	2.87667	3.14251	25.85
	CH345	9.6	2.92	3.28752	27.45
	CH346	9.70333	2.76667	3.50877	28.6
	CH347	NA	NA	NA	NA
	CH348	NA	NA	NA	NA
	CH349	8.23333	2.77667	2.96612	24.7
	CH350	10.0333	2.74	3.66527	29.1
	CH351	NA	NA	NA	NA
	CH352	8.78333	2.81667	3.11994	25.2
	CH353	9.54667	2.85	3.35356	24.2
	CH354	9.13	2.97333	3.07245	30.15
	CH355	9.16667	3.79333	2.41667	37
	CH356	7.96333	2.72667	2.92198	21.05
	CH357	8.75667	2.65	3.3063	24.3
	CH358	9.25333	2.81667	3.28414	25.6
	CH359	8.23	2.73667	3.00808	22.4
	CH360	8.32667	2.78	2.99792	22.7
	CH361	9.35667	2.65667	3.52562	24.7
	CH362	9.41	2.72	3.4647	24.3
	CH363	9.16	2.82333	3.24728	29.6
	CH364	8.30667	2.56667	3.23659	18.25
	CH365	8.29667	2.87333	2.88886	22.4
	CH366	8.58333	2.71667	3.1626	20.4
	CH367	8.45667	3.06333	2.76108	25.15
	CH368	8.33667	2.67333	3.12186	22.55
	CH369	8.28333	2.85333	2.90296	23.3
	CH370	8.84667	2.72333	3.25184	25.8
	CH371	7.66	2.95333	2.59406	22.1
	CH372	8.87667	2.95	3.01686	26.7
	CH373	8.53333	2.72	3.13745	24.5
	CH374	8.28	2.71667	3.04783	23.95
	CH375	7.49333	2.95	2.54094	20.5
	CH376	8.19667	2.84333	2.88346	24.3
	CH377	NA	NA	NA	NA
	CH378	8.74	2.76667	3.1683	25.5
	CH379	8.27667	2.82333	2.93219	23.25
	CH380	8.53667	2.78667	3.06328	24.4
	CH381	7.79667	2.7	2.88962	22.6
	CH382	8.66333	2.87667	3.01185	24.2
	CH383	7.59333	2.78333	2.72998	22.5
	CH384	NA	NA	NA	NA
	CH385	NA	NA	NA	NA
	CH386	8.01333	3.14667	2.54666	24.4
	CH387	9.18667	2.88333	3.18695	28.7
	CH388	10.1933	2.98667	3.41668	27.8
	CH389	9.52333	2.74	3.47659	28.1
	CH390	8.54333	2.43667	3.50883	21.8
	CH391	9.05667	2.4	3.77326	22.9
	CH392	8.96333	2.83	3.1682	20.2
	CH393	8.06	2.96667	2.72806	24.3
	CH394	8.15	2.86667	2.84755	23.5
	CH395	NA	NA	NA	NA
	CH396	8.73667	2.85333	3.06518	25.1
	CH397	9.97	3.06	3.26312	33.25
	CH398	8.25	3.05333	2.70341	23.7
	CH399	8.20333	3.07333	2.66949	26.6
	CH400	8.76667	3.18667	2.75263	26.7
	CH401	8.46	2.92333	2.89399	25.95
	CH402	8.59667	2.81333	3.05853	25
	CH403	8.64667	2.79	3.1001	22.5
	CH404	8.87	2.78667	3.18572	23.55
	CH405	8.60333	2.66	3.23597	24
	CH406	8.06	2.41667	3.33534	18.1
	CH407	8.27333	2.61333	3.17316	21.8
	CH408	8.68667	2.73	3.18387	24.1
	CH409	7.68	3.22	2.38544	24.5
	CH410	8.53667	2.75333	3.10007	23.95
	CH411	8.55	2.6	3.28901	22.4
	CH412	NA	NA	NA	NA
	CH413	7.44333	2.8	2.65859	19.55
	CH414	9.82333	2.41667	4.065	22.8
	CH415	8.12667	2.64667	3.07083	21.6
	CH416	9.25667	3.73667	2.47719	33.4
	CH417	8.63	2.5	3.45205	23
	CH419	NA	NA	NA	NA
	CH420	8.67667	2.62333	3.30866	22.15
	CH421	8.51667	2.61667	3.25604	21.55
	CH422	8.53333	2.91333	2.93542	25.05
	CH423	9.05	2.83	3.20357	22.4
	CH424	8.54333	2.81	3.04295	24.65
	CH425	7.92333	2.80667	2.83052	21.5
	CH426	8.47333	2.96667	2.86024	25.65
	CH427	7.58	3.22333	2.35159	22.8
	CH428	7.78333	3.11	2.50303	25.45
	CH429	8.63333	2.78	3.10815	24.25
	CH431	8.17	2.9	2.81872	21.1
	CH432	8.49667	2.68667	3.16496	24.55
	CH433	8.72	2.82667	3.0893	25.6
	CH434	8.57	2.85333	3.00383	23.25
	CH435	8.71	3.15333	2.76223	29.4
	CH436	8.68667	3.09667	2.80534	28.2
	CH437	8.56667	2.5	3.42738	22.35
	CH438	8.53333	2.81	3.03679	25.4
	CH439	8.48	2.81667	3.01086	25.3
	CH440	8.02667	3.13667	2.55999	27
	CH441	8.05	2.82	2.85499	21.2
	CH443	8.03333	2.63333	3.05462	20.7
	CH444	8.31333	2.8	2.96956	22.8
	CH445	8.45	2.79333	3.02504	23.25
	CH446	8.25667	3.03667	2.71932	21.15
	CH447	8.59333	2.98667	2.88223	25.3
	CH451	7.98	2.59333	3.07951	21.65
	CH452	8.32333	2.71667	3.06702	24.1
	CH453	7.65333	2.88	2.66329	20.3
	CH454	8.88	3.06667	2.89646	26
	CH455	8.31667	3.01333	2.76036	22.75
	CH456	8.26333	2.9	2.84973	22.65
	CH457	8.71667	2.70333	3.22441	20.35
	CH458	8.48	2.76333	3.07168	24.85
	CH459	8.12333	2.93667	2.76831	25.15
	CH460	NA	NA	NA	NA
	CH461	8.95333	2.96667	3.01878	28
	CH462	8.3	2.82	2.94371	25.2
	CH463	8.87	2.65333	3.34256	22.45
	CH464	8.53333	2.68	3.18397	23
	CH465	8.72	2.79	3.12618	26.1
	CH466	8.14	2.85333	2.85342	22.2
	CH467	8.20667	3.39667	2.41644	29.75
	CH468	9.47333	2.86667	3.30522	28.6
	CH469	8.61667	2.93333	2.93807	27.3
	CH470	8.29	2.69	3.08391	24.05
	CH471	7.56667	2.73667	2.76557	22.1
	CH472	8.76	2.98333	2.93817	23
	CH473	7.34667	3.02333	2.43012	21.4
	CH474	8.45333	2.71333	3.1163	22.5
	CH475	8.63333	2.82	3.06236	26.9
	CH476	8.8	2.41	3.65176	19
	CH477	7.93	2.98333	2.66071	23.5
	CH478	8.09333	2.67333	3.03106	20.6
	CH479	9.02333	2.68333	3.36709	25.25
	CH480	8.24667	2.85	2.89604	25.15
	CH481	7.43	2.89667	2.56507	20.85
	CH482	8.60333	2.79333	3.08312	24.7
	CH483	8.50667	2.54333	3.34488	23.25
	CH484	8.59	2.45333	3.50522	21.6
	CH485	8.48333	3.07667	2.75723	26.35
	CH486	8.73333	2.84333	3.07261	27.85
	CH487	8.57	2.72667	3.14324	24.55
	CH488	8.70333	2.60667	3.34061	23.3
	CH489	8.74	2.74	3.19006	19.6
	CH490	7.68	2.94333	2.60858	21
	CH491	7.39333	3.04	2.43225	21.3
	CH492	8.39	2.95333	2.84733	24.35
	CH494	7.81	2.89	2.70366	22.4
	CH495	8.59333	2.85667	3.00989	24.05
	CH496	8.37667	2.97667	2.81435	28.55
	CH497	8.97	2.65667	3.38803	26.2
	CH498	8.80333	2.99667	2.93951	27.4
	CH499	8.64	3.14667	2.74599	27.45
	CH500	8.39333	2.93333	2.86379	22.95
	CH501	8.82	2.95	2.99192	26.6
	CH502	7.54	2.76	2.7339	21
	CH503	8.44	2.85333	2.95858	25.5
	CH504	9.46333	2.45333	3.86536	25.5
	CH505	8.6	2.65	3.24659	22.4
	CH506	8.03333	2.85667	2.8134	24.4
	CH507	8.89667	2.99667	2.97079	27.9
	CH509	7.95333	3.10667	2.56102	25.6
	CH511	10.8767	2.44333	4.4524	30.1
	CH512	NA	NA	NA	NA
	CH513	NA	NA	NA	NA
	CH514	10.7233	2.26667	4.73092	26.3
	CH519	8.70667	2.91667	2.988	23.2
	CH520	8.45	3.05667	2.76606	26.5
	CH522	7.63	3.29667	2.31539	22.75
	CH524	8.38667	2.23	3.76137	18.2
	CH525	8.09333	3.02667	2.67678	24.6
	CH526	8.82333	2.35333	3.75024	NA
2013 LS	CH001	8.3	3.2	2.59375	25.5
	CH002	8.56667	3.3	2.59596	29.3
	CH003	8.86667	2.73333	3.24515	23.85
	CH004	7.6	3.23333	2.35133	24.25
	CH005	7.96667	3.4	2.34314	28.1
	CH006	8.36667	3.3	2.53535	27.1
	CH007	8.5	3.3	2.57576	29.4
	CH008	8.66667	3.16667	2.73757	25.4
	CH009	8.56667	3.13333	2.73488	25.5
	CH010	8.23333	3.03333	2.71505	23.55
	CH011	8.73333	3.5	2.49524	31.35
	CH012	NA	NA	NA	NA
	CH013	7.93333	3.13333	2.53226	24.35
	CH014	8.56667	3.06667	2.79391	25.2
	CH015	NA	NA	NA	NA
	CH016	8.33333	3.03333	2.74767	25
	CH017	NA	NA	NA	NA
	CH018	8.36667	3.2	2.61458	29.1
	CH019	9.63333	3.03333	3.17634	30.35
	CH020	8	3.3	2.42424	28.45
	CH026	NA	NA	NA	NA
	CH027	9.63333	2.86667	3.36043	31.7
	CH028	7.8	2.9	2.69338	26.1
	CH029	7.83333	2.86667	2.73358	24.5
	CH030	8.53333	3.33333	2.56061	31.35
	CH031	8.83333	2.6	3.40078	25
	CH032	7.56667	3.5	2.16776	24.15
	CH033	7.3	2.86667	2.54762	22.3
	CH034	8.16667	3	2.72387	27.05
	CH035	7.76667	3.06667	2.53333	24.9
	CH036	7.56667	2.53333	2.98769	17.9
	CH038	7.7	3.03333	2.53871	22.65
	CH039	9.06667	2.93333	3.09119	30.9
	CH040	8.53333	3.56667	2.39312	32.65
	CH041	NA	NA	NA	NA
	CH042	8.33333	2.4	3.47568	18.65
	CH043	NA	NA	NA	NA
	CH044	NA	NA	NA	NA
	CH045	NA	NA	NA	NA
	CH046	NA	NA	NA	NA
	CH047	NA	NA	NA	NA
	CH048	8.26667	2.56667	3.22154	21.7
	CH049	9.26667	2.86667	3.23358	29.45
	CH050	7.96667	2.96667	2.69037	27.85
	CH051	NA	NA	NA	NA
	CH052	9.6	2.73333	3.51323	31.15
	CH054	7.5	2.96667	2.52835	22.4
	CH055	8.03333	3.46667	2.31808	33.95
	CH056	NA	NA	NA	NA
	CH057	8.8	2.56667	3.42923	23.25
	CH058	8.9	2.56667	3.46769	24.75
	CH059	8.56667	2.63333	3.25451	24.45
	CH060	NA	NA	NA	NA
	CH061	7.8	3.03333	2.5761	25.1
	CH062	9.13333	3.23333	2.82763	31.95
	CH063	7.76667	2.83333	2.74457	23.85
	CH064	NA	NA	NA	NA
	CH065	NA	NA	NA	NA
	CH066	9.36667	2.86667	3.26806	25.5
	CH072	9.56667	3.1	3.08817	33.75
	CH073	8.9	2.96667	3.00115	27.4
	CH074	9.26667	2.73333	3.39109	25.15
	CH075	9.56667	2.63333	3.6339	25.1
	CH076	9.46667	3	3.15556	31
	CH077	9.66667	2.66667	3.62583	27
	CH078	NA	NA	NA	NA
	CH079	9.1	3.3	2.75758	32.2
	CH080	9.9	3.2	3.09375	34.8
	CH081	NA	NA	NA	NA
	CH082	9.03333	2.5	3.61333	22.35
	CH083	10.3667	2.9	3.57471	33.55
	CH084	9.63333	2.83333	3.40066	29.45
	CH085	NA	NA	NA	NA
	CH086	8.4	2.9	2.89655	24.2
	CH089	8.1	3.26667	2.48011	30.05
	CH090	8.13333	3.2	2.54167	27.8
	CH092	NA	NA	NA	NA
	CH093	9.6	2.76667	3.4709	27.4
	CH095	NA	NA	NA	NA
	CH096	NA	NA	NA	NA
	CH097	10.0333	2.86667	3.50123	30.7
	CH098	NA	NA	NA	NA
	CH099	8.53333	3.56667	2.39286	32.15
	CH101	7.66667	2.93333	2.61456	21.55
	CH105	9.26667	3.23333	2.86679	37.9
	CH106	6.83333	3.06667	2.22832	23.95
	CH108	7.63333	3.03333	2.51685	25.05
	CH109	NA	NA	NA	NA
	CH111	7.33333	3.13333	2.34073	26.65
	CH113	NA	NA	NA	NA
	CH114	8.83333	2.66667	3.31339	29.25
	CH116	7.7	3.36667	2.28758	30.7
	CH117	7.3	3.26667	2.23516	28.15
	CH119	7.6	2.36667	3.21196	16.7
	CH121	9.36667	2.83333	3.30665	31.85
	CH122	NA	NA	NA	NA
	CH123	7.36667	3.23333	2.27904	27.35
	CH124	10	2.7	3.70801	31.55
	CH125	7.5	3.3	2.27351	29.3
	CH126	7.36667	2.43333	3.02889	19.55
	CH127	8.96667	3	2.98889	30.65
	CH128	8.13333	2.36667	3.43841	16.7
	CH129	8.26667	2.63333	3.14008	21.55
	CH130	8.46667	2.63333	3.21605	22.2
	CH131	8.16667	2.46667	3.31222	17.9
	CH132	8.9	2.66667	3.33808	24.2
	CH133	7.96667	2.7	2.95062	21.45
	CH134	8.5	3.4	2.5	29.45
	CH135	8.6	2.73333	3.14727	22.8
	CH136	8.06667	3.33333	2.42038	28.85
	CH137	7.7	3.3	2.33333	30.35
	CH138	8.6	3.83333	2.24381	26.15
	CH139	8.6	3.16667	2.7164	30.8
	CH140	8.46667	3.5	2.41905	32.65
	CH141	9.36667	3.1	3.02151	34.15
	CH142	9.53333	3.5	2.72381	38
	CH143	10.2333	3.16667	3.23219	39.7
	CH144	9.4	2.96667	3.16935	30.6
	CH145	8.46667	3.53333	2.39683	32.8
	CH146	9.83333	2.93333	3.35326	32.35
	CH147	9.23333	2.76667	3.33862	29.75
	CH148	8.2	2.76667	2.96473	24.25
	CH149	9.33333	3	3.11305	27.3
	CH150	8.06667	3.46667	2.32717	32.6
	CH152	8.66667	3.26667	2.65372	30.95
	CH153	8.26667	2.93333	2.81877	27.15
	CH154	9.26667	3.13333	2.958	36.65
	CH155	7.96667	3.1	2.57133	26.2
	CH156	8.86667	2.8	3.16667	29.2
	CH157	7.86667	3.36667	2.3369	28.4
	CH158	7.53333	3.1	2.43112	25
	CH159	7.13333	3.63333	1.96371	29.25
	CH160	NA	NA	NA	NA
	CH162	10.0667	2.7	3.73135	28.55
	CH163	8.76667	2.8	3.13319	28.85
	CH164	7.83333	3.2	2.44919	27.25
	CH165	8	2.96667	2.69693	26.75
	CH166	8.16667	2.53333	3.22513	21.5
	CH167	8.46667	3.4	2.49076	34.25
	CH168	8.46667	3.3	2.56631	32.8
	CH169	7.6	3.06667	2.47849	26.05
	CH170	8.66667	2.63333	3.29202	27.45
	CH171	NA	NA	NA	NA
	CH172	8.26667	2.5	3.30667	23.35
	CH173	7.96667	3.23333	2.46433	30.1
	CH174	8.93333	2.96667	3.01149	33.7
	CH175	8.9	2.16667	4.10967	21.35
	CH176	8.73333	3.03333	2.87957	32.95
	CH177	7.66667	3.03333	2.52796	28.15
	CH179	7.8	3.33333	2.33987	30.75
	CH180	9.2	2.7	3.40741	29.95
	CH181	8.2	3.2	2.5625	25.3
	CH182	7.9	3	2.63333	24.4
	CH183	9.46667	2.96667	3.19195	30.9
	CH184	9.43333	2.66667	3.53894	26.05
	CH185	8.4	2.8	3	23.15
	CH186	8.36667	2.5	3.34667	18.75
	CH187	8.33333	2.5	3.33333	21.75
	CH188	9.33333	2.7	3.4595	28.9
	CH189	8.33333	2.66667	3.12583	21.75
	CH190	9.66667	2.73333	3.53792	28.55
	CH191	9.53333	2.7	3.53086	27.75
	CH192	8.73333	2.7	3.23457	23.15
	CH193	9.73333	2.6	3.74359	26.35
	CH194	9.73333	2.6	3.74359	26.4
	CH195	8.93333	2.8	3.19048	26.9
	CH196	9.16667	2.93333	3.12567	27.3
	CH197	8.33333	2.96667	2.80958	24.05
	CH198	8.2	3.13333	2.61761	26.4
	CH199	10.3	3.36667	3.06031	36.6
	CH200	7.5	3.06667	2.44624	24.25
	CH201	9.06667	2.53333	3.58051	24.15
	CH202	8.86667	2.7	3.28395	28.65
	CH203	8.43333	2.76667	3.04938	25.2
	CH204	8.7	3.13333	2.77722	32.1
	CH205	7.73333	3	2.58042	28.55
	CH206	9.5	3	3.1694	31.2
	CH207	8.06667	2.83333	2.85143	23.1
	CH208	8.36667	2.83333	2.95361	25.9
	CH209	7.4	3.6	2.05556	28.1
	CH210	7.53333	3.1	2.43215	28.05
	CH211	8.8	3.13333	2.81042	27.65
	CH212	9.13333	3.1	2.94624	32.75
	CH213	8.43333	3.13333	2.69187	29.8
	CH214	8.43333	3.2	2.63681	28.65
	CH215	7.7	3.4	2.26544	27.45
	CH217	8.5	3.33333	2.55021	29.4
	CH218	8.2	3.1	2.64666	27.05
	CH220	8.3	3.06667	2.70681	25.9
	CH221	8.36667	3	2.78889	26.25
	CH222	8.2	3	2.73333	27.15
	CH223	8	3.2	2.5	25.85
	CH224	7.66667	3.36667	2.27778	26.15
	CH225	NA	NA	NA	NA
	CH226	8.66667	3.26667	2.65341	32.45
	CH227	7.9	3.3	2.39394	29.05
	CH228	8.63333	3.5	2.46667	33.45
	CH229	8.46667	3.46667	2.44258	34.25
	CH230	9.56667	3.53333	2.70794	38.7
	CH231	7.73333	3.5	2.20952	27.45
	CH232	8	3.53333	2.26429	28.55
	CH234	8.26667	3.23333	2.55745	27.45
	CH235	7.86667	3.26667	2.40878	27
	CH239	10.0333	2.96667	3.38314	30.65
	CH240	8.5	3	2.83333	25.8
	CH241	9.2	3	3.06667	29.45
	CH242	8.56667	3.53333	2.42513	32
	CH243	8.13333	3.03333	2.68172	29.55
	CH244	8.33333	3.1	2.68817	30.9
	CH245	9.16667	3.06667	2.98961	31.1
	CH246	8.96667	2.8	3.20238	30.15
	CH247	8.76667	2.63333	3.33048	25.3
	CH248	7.3	3	2.43333	24.35
	CH249	8.5	3.16667	2.68448	32.95
	CH250	10.3333	2.93333	3.52375	34.05
	CH251	9.2	3	3.06667	34.75
	CH252	8.3	2.9	2.86207	24.5
	CH253	8.43333	3.36667	2.50564	31.85
	CH254	NA	NA	NA	NA
	CH255	6.96667	3.6	1.93519	27.95
	CH256	9	2.9	3.10345	28.9
	CH257	8.8	3.16667	2.77957	28.15
	CH258	8.76667	3.1	2.82957	24.85
	CH259	8.9	3.36667	2.64439	23.2333
	CH260	7.96667	3.56667	2.23413	31.55
	CH261	8.2	3.63333	2.25701	33.7
	CH262	10.6	2.96667	3.57433	35.95
	CH265	8.23333	2.86667	2.87274	25.25
	CH266	8.9	3.1	2.87097	30.9
	CH267	9.93333	3.03333	3.27527	26.85
	CH268	8.13333	2.43333	3.34389	18.9
	CH269	8.56667	2.76667	3.09744	25.4
	CH270	9.83333	3.93333	2.50043	40.7
	CH271	NA	NA	NA	NA
	CH272	9.43333	3.36667	2.80273	34.3
	CH273	NA	NA	NA	NA
	CH274	7.96667	3.4	2.34314	26.7
	CH275	7.7	3.2	2.40625	26.9
	CH276	8.36667	2.76667	3.02469	27.7
	CH277	8.16667	3	2.72222	27.2
	CH278	8.03333	3.03333	2.64875	30.75
	CH279	8.06667	3	2.68889	30.3
	CH280	8.13333	3.1	2.6248	35.15
	CH281	8.9	3.03333	2.93513	34.85
	CH282	NA	NA	NA	NA
	CH283	8.8	2.53333	3.47436	24.45
	CH285	NA	NA	NA	NA
	CH286	NA	NA	NA	NA
	CH287	10.3333	2.83333	3.64778	35.65
	CH288	8.16667	3.16667	2.5793	30.1
	CH289	9.13333	2.83333	3.22455	23.95
	CH290	8.93333	3.23333	2.76357	32.35
	CH291	8.13333	2.96667	2.74253	25.1
	CH292	8.66667	3.23333	2.68119	30.75
	CH293	8.56667	3.16667	2.70598	28.55
	CH294	8.26667	3.26667	2.53125	28.5
	CH295	8.6	3.13333	2.7453	29.9
	CH296	9.46667	3.03333	3.12186	25.6
	CH297	9.96667	3.53333	2.82116	35.7
	CH298	NA	NA	NA	NA
	CH299	7.96667	3.2	2.48958	29.75
	CH300	NA	NA	NA	NA
	CH301	NA	NA	NA	NA
	CH302	8.7	2.86667	3.03571	23.5
	CH303	8.46667	3.23333	2.619	28.5
	CH304	NA	NA	NA	NA
	CH305	7.56667	2.96667	2.55096	25.75
	CH306	8.16667	3	2.72222	22.45
	CH307	8.06667	3.4	2.37255	30.05
	CH308	NA	NA	NA	NA
	CH309	NA	NA	NA	NA
	CH310	NA	NA	NA	NA
	CH311	NA	NA	NA	NA
	CH312	NA	NA	NA	NA
	CH313	7.86667	3.06667	2.56559	25.6
	CH314	8.3	3.06667	2.70717	25.15
	CH315	8.63333	3.26667	2.64362	29.9
	CH316	8.86667	3	2.95556	26.75
	CH317	8.66667	3.06667	2.82688	26.55
	CH318	8.6	3.16667	2.7164	28.95
	CH319	8.46667	3.43333	2.46639	31.25
	CH320	8.16667	2.8	2.91916	25.2
	CH322	8.36667	3.4	2.46076	33.05
	CH324	8.06667	3.56667	2.2619	29.1
	CH325	7.7	3.4	2.26631	28.15
	CH326	7.6	3.26667	2.32702	27.8
	CH327	8.16667	3.33333	2.45068	30.85
	CH328	10.6667	3.73333	2.85752	50.75
	CH329	7.93333	3.03333	2.61577	26.05
	CH330	7.73333	3.23333	2.39205	28.5
	CH331	7.96667	3.2	2.48958	29.4
	CH332	8.13333	3.16667	2.56888	30.95
	CH333	8.1	3	2.7	28.05
	CH334	8.03333	3.43333	2.34006	31.65
	CH337	8.23333	3.06667	2.68566	29.1
	CH338	7.06667	3.13333	2.25605	25.45
	CH339	8.5	2.7	3.14815	21.75
	CH340	NA	NA	NA	NA
	CH341	8.66667	3.06667	2.82688	28.95
	CH342	7.83333	3.4	2.30392	25.7
	CH343	9.66667	3.86667	2.50022	40.1
	CH344	8.9	3.2	2.78125	30.15
	CH345	9.3	3.2	2.90625	28.95
	CH346	8.93333	3.03333	2.94588	27.05
	CH347	NA	NA	NA	NA
	CH348	NA	NA	NA	NA
	CH349	8.36667	3.2	2.61458	30.3
	CH350	9.7	3.06667	3.1638	30.65
	CH351	8.26667	3.4	2.43137	32.6
	CH352	NA	NA	NA	NA
	CH353	9.26667	3	3.08889	30
	CH354	8.93333	3.4	2.62745	31.85
	CH355	9.2	3.9	2.35897	38.05
	CH356	7.93333	3.2	2.47917	26.1
	CH357	8.63333	3.03333	2.84695	26.1
	CH358	8.93333	3.06667	2.91362	28.5
	CH359	8.26667	3.1	2.66667	26.55
	CH360	8.46667	3.23333	2.619	28.05
	CH361	9.5	3	3.16667	28.35
	CH362	9.43333	3.06667	3.0767	32.65
	CH363	NA	NA	NA	NA
	CH364	8.56667	2.96667	2.88812	22.85
	CH365	8.7	3.36667	2.58467	32.05
	CH366	9.26667	3.16667	2.92675	28.4
	CH367	8.96667	3.4	2.63725	33.35
	CH368	8.9	3.03333	2.93477	25.85
	CH369	8.46667	3.3	2.56566	29.9
	CH370	8.76667	3	2.92222	25.6
	CH371	8.16667	3.76667	2.16833	29.95
	CH372	8.96667	3.33333	2.69073	31.9
	CH373	8.6	3.2	2.6875	31.1
	CH374	8.56667	3.1	2.76344	27.45
	CH375	7.16667	3.2	2.23958	25.45
	CH376	7.36667	3.06667	2.40251	26.3
	CH377	8.03333	3	2.67778	26.7
	CH378	8.5	3.16667	2.68481	33.6
	CH379	7.6	3.2	2.375	29.2
	CH380	8.43333	3.03333	2.78065	29.25
	CH381	8.76667	3.53333	2.48175	30.05
	CH382	8.23333	3	2.74444	29.3
	CH383	7.56667	3	2.52222	27.95
	CH384	7.96667	3.16667	2.51647	30.25
	CH385	8.5	3.36667	2.52496	31.5
	CH386	8	3.5	2.2875	29.8
	CH387	8.23333	3.26667	2.52115	27.65
	CH388	9	3.06667	2.93584	27.8
	CH389	8.93333	3.26667	2.73485	31.9
	CH390	8.26667	2.76667	2.98898	23.2
	CH391	7.9	2.8	2.82342	22.45
	CH392	9	3.16667	2.84308	28.85
	CH393	7.96667	3.4	2.34535	29.45
	CH394	7.83333	3.33333	2.35056	27.65
	CH395	NA	NA	NA	NA
	CH396	8.93333	3.33333	2.68063	29.85
	CH397	NA	NA	NA	NA
	CH398	8.33333	3.36667	2.47564	27.5
	CH399	8.43333	3.53333	2.38704	31.45
	CH400	8.56667	3.36667	2.54486	28.85
	CH401	8.03333	3.03333	2.6491	24.7
	CH402	8.2	2.96667	2.76475	24.25
	CH403	8.2	2.96667	2.76475	23.2
	CH404	8.4	3.1	2.70968	24.5
	CH405	8.23333	3.23333	2.54672	28.55
	CH406	8.3	3	2.76667	24.4
	CH407	8.53333	3.13333	2.72379	28.4
	CH408	8.23333	3.23333	2.54703	27.95
	CH409	7.63333	3.63333	2.10135	29.3
	CH410	8.26667	3.03333	2.72581	25.95
	CH411	8.56667	3.03333	2.82473	27.15
	CH412	10.2	2.9	3.51724	30.3
	CH413	7.73333	3.2	2.41667	26.3
	CH414	9.73333	2.93333	3.31916	29.2
	CH415	8.16667	3.1	2.63441	26
	CH416	8.36667	3.8	2.20175	35.4
	CH417	8.13333	3	2.71111	27.1
	CH419	8.06667	3.03333	2.66022	30.4
	CH420	9	3.1	2.90323	31.9
	CH421	7.96667	3	2.65556	26.25
	CH422	7.8	3	2.6	27.95
	CH423	8.1	3	2.7	27.65
	CH424	8	3.03333	2.63799	29.05
	CH425	7.7	3.2	2.40625	26.15
	CH426	8.13333	3.3	2.46465	30.95
	CH427	7.3	3.46667	2.10616	29.05
	CH428	8.66667	3.5	2.47619	31.1
	CH429	8.53333	2.9	2.94253	24.95
	CH431	9.16667	3.3	2.77778	30.6
	CH432	8.6	3.2	2.6875	29.75
	CH433	9.03333	3.2	2.82292	31.9
	CH434	8.93333	3.23333	2.76326	28.6
	CH435	8.8	3.5	2.51429	32.9
	CH436	8.86667	3.4	2.60784	31.4
	CH437	9.16667	3	3.05556	27.2
	CH438	8.5	3.33333	2.55051	29.15
	CH439	8.66667	3.36667	2.57487	31.45
	CH440	7.93333	3.76667	2.10669	33.15
	CH441	8.6	3.33333	2.58021	28.65
	CH443	8.13333	3.26667	2.49021	29.65
	CH444	8.4	3.2	2.62606	28.25
	CH445	8.03333	3.2	2.51042	26.45
	CH446	8.13333	3.36667	2.41682	29.35
	CH447	8.4	3.5	2.4005	30.6
	CH451	8.33333	3.4	2.45098	27.6
	CH452	8.7	3.43333	2.53473	28.05
	CH453	8.36667	3.46667	2.41373	26.9
	CH454	9.1	3.56667	2.55315	30.95
	CH455	8.53333	3.36667	2.53535	28
	CH456	8.26667	3.36667	2.45657	26.7
	CH457	8.96667	2.9	3.09521	25.65
	CH458	8.8	3.26667	2.69413	28.7
	CH459	7.96667	3.03333	2.62688	27.55
	CH460	8.56667	3.26667	2.62279	31.1
	CH461	8.23333	3.23333	2.54672	32.85
	CH462	8.16667	3.2	2.55208	30
	CH463	8.56667	3	2.85556	30.3
	CH464	8.46667	3.26667	2.59217	32.55
	CH465	8.26667	3.16667	2.61089	31.35
	CH466	7.8	3.16667	2.46371	27.4
	CH467	8.06667	3.46667	2.32717	35.15
	CH468	8.7	3.2	2.71875	34.75
	CH469	7.76667	3.16667	2.45296	27.55
	CH470	8.33333	3.16667	2.63239	28
	CH471	7.9	3.23333	2.44381	27.25
	CH472	8.76667	3.46667	2.52941	32.05
	CH473	7.26667	3.36667	2.15865	24.55
	CH474	8.46667	3.2	2.64583	29.95
	CH475	8.43333	3.3	2.55556	30.05
	CH476	9.2	3.16667	2.90591	30.55
	CH477	8.1	3.16667	2.55813	27.8
	CH478	8.43333	3.1	2.72043	27.45
	CH479	8.96667	3.2	2.80208	27.8
	CH480	8.1	3.23333	2.50568	30.1
	CH481	7.4	3.23333	2.28883	26.1
	CH482	8.16667	3.2	2.55208	27.7
	CH483	8.93333	3.06667	2.91326	29.45
	CH484	NA	NA	NA	NA
	CH485	7.86667	3.26667	2.40878	24.5
	CH486	8.93333	3.66667	2.43719	35.5
	CH487	8.73333	3.23333	2.70139	28.5
	CH488	8.93333	3	2.97778	26.8
	CH489	8.73333	3.3	2.64646	29.4
	CH490	7.7	3.43333	2.24314	28.65
	CH491	8.06667	3.46667	2.32745	28.25
	CH492	8.66667	3.5	2.47619	29.75
	CH494	8.26667	3.33333	2.48039	26.95
	CH495	8.63333	3.26667	2.64331	29.85
	CH496	8.5	3.53333	2.40582	29.45
	CH497	8.93333	3.43333	2.60252	28.8
	CH498	8.96667	3.56667	2.51429	31.5
	CH499	8.9	3.66667	2.42768	32.45
	CH500	8.43333	3.56667	2.36481	26.45
	CH501	8.13333	3.2	2.54167	30.25
	CH502	7.7	3	2.56667	25.75
	CH503	7.96667	3.16667	2.51613	29.75
	CH504	9.53333	3	3.17778	31.1
	CH505	8.2	2.8	2.92857	26.05
	CH506	NA	NA	NA	NA
	CH507	7.56667	2.96667	2.54904	27.65
	CH509	7.36667	3.03333	2.42903	24.4
	CH511	9.86667	2.66667	3.70085	34.4
	CH512	NA	NA	NA	NA
	CH513	NA	NA	NA	NA
	CH514	9.66667	2.56667	3.76718	29.2
	CH519	NA	NA	NA	NA
	CH520	9	3.1	2.90323	29.5
	CH522	7.96667	3.63333	2.19294	29.45
	CH524	NA	NA	NA	NA
	CH525	8.7	3.5	2.48571	31.05
	CH526	9.2	2.8	3.28571	27.15
2014 HZ	CH001	8.24333	3	2.74868	24.25
	CH002	8.81667	3.09667	2.8474	27.45
	CH003	8.71667	2.34667	3.72064	20.55
	CH004	7.78	3.12	2.49665	23.25
	CH005	7.89	3.26	2.42031	26.25
	CH006	8.39	3.01333	2.78861	25.2
	CH007	8.28667	2.99667	2.76603	28.75
	CH008	8.65	2.83667	3.05022	23.35
	CH009	8.67667	2.97	2.92162	24.45
	CH010	8.19333	2.7	3.03548	21.85
	CH011	8.50667	3.27	2.60213	29.35
	CH012	7.91	2.92333	2.70567	22.15
	CH013	7.98667	3.03333	2.63534	23.5
	CH014	8.69333	2.98333	2.91436	27.05
	CH015	NA	NA	NA	NA
	CH016	8.83333	2.83	3.12135	24.8
	CH017	7.65667	2.86333	2.67549	21.45
	CH018	8.53333	3.07333	2.77662	28.9
	CH019	9.54667	2.56	3.73641	26.25
	CH020	8.44667	3.01333	2.80408	26.9
	CH026	11.37	2.53	4.49401	33.1
	CH027	10.37	2.69667	3.84479	31.15
	CH028	8.24667	2.66333	3.0973	21.9
	CH029	8.16667	2.57333	3.17367	21.95
	CH030	8.58667	3.06333	2.80362	27.7
	CH031	9.51667	2.24333	4.2551	22.05
	CH032	6.92333	3.23	2.14567	21.6
	CH033	7.98667	2.87667	2.77658	24.5
	CH034	8.96667	2.65667	3.37761	25.1
	CH035	8.05667	2.73667	2.9439	22.6
	CH036	7.86	2.34333	3.35428	17.55
	CH038	NA	NA	NA	NA
	CH039	9.73	2.64667	3.67693	27.6
	CH040	8.60333	3.08	2.79301	25.4
	CH041	10.01	2.52333	3.96939	27.9
	CH042	9.95	2.13333	4.66815	21.5
	CH043	8.13	2.92	2.78536	25.2
	CH044	8.25	2.31333	3.56703	19.35
	CH045	8.14	2.36667	3.4409	19.5
	CH046	8.37667	2.63	3.18784	23.6
	CH047	8.56333	2.34	3.66086	20.85
	CH048	8.58	2.39667	3.58076	19.3
	CH049	10.1533	2.46667	4.1164	27.1
	CH050	NA	NA	NA	NA
	CH051	10.1	2.66333	3.79475	28.6
	CH052	10.1067	2.45	4.12527	27.6
	CH054	7.95667	2.60333	3.05641	21.5
	CH055	8.39667	3.33333	2.51872	31.2
	CH056	8.32	3.13	2.66209	29
	CH057	9.2	2.29	4.02414	21.9
	CH058	9.46	2.24	4.22337	22.85
	CH059	9.16333	2.32	3.94951	21.2
	CH060	8.81	2.21667	3.97647	21.65
	CH061	8.29333	2.75667	3.0116	22.85
	CH062	9.05667	2.75	3.29363	25.2
	CH063	7.81667	2.53	3.09294	20.05
	CH064	9.70333	2.41667	4.01633	24.1
	CH065	9.48333	2.34667	4.05159	22.1
	CH066	9.35667	2.39	3.91592	23.4
	CH072	9.01667	2.66667	3.39094	25.1
	CH073	8.83333	2.79667	3.16541	24.25
	CH074	9.26	2.4	3.86153	21.8
	CH075	9.33333	2.18667	4.27493	20.65
	CH076	9.06667	2.66	3.41018	26.75
	CH077	9.40333	2.22667	4.228	21.75
	CH078	9.11	2.42	3.76765	19.6
	CH079	10.3133	2.59	3.98274	29.2
	CH080	9.56	2.82333	3.38582	32.35
	CH081	10.37	2.40667	4.31219	27.7
	CH082	9.42	2.15667	4.36927	20
	CH083	10.43	2.40333	4.34347	25.75
	CH084	9.29667	2.44333	3.80564	24.45
	CH085	9.60667	2.41333	3.98296	23.05
	CH086	8.31333	2.58667	3.21611	22.2
	CH089	8.53	2.98667	2.8561	28.2
	CH090	8.17	3.00667	2.71732	26.25
	CH092	10.0433	2.54667	3.949	25.45
	CH093	10.45	2.62333	3.98556	27.75
	CH095	NA	NA	NA	NA
	CH096	9.20667	2.69	3.42278	25.8
	CH097	9.79	2.35	4.16596	25.7
	CH098	10.02	2.44667	4.10053	25.2
	CH099	8.61667	3.03667	2.83879	28.65
	CH101	8.14667	2.50333	3.25494	20.35
	CH105	9.85667	3.02667	3.25877	27.05
	CH106	7.69667	2.79	2.75952	21.15
	CH108	8.14333	2.63667	3.0891	21.2
	CH109	9.16	2.68	3.42079	23.85
	CH111	7.95	2.95	2.69493	24.6
	CH113	9.58	2.42	3.95903	22.3
	CH114	9.51	2.34	4.06431	24.25
	CH116	8.23667	3.25667	2.531	28.8
	CH117	8.53667	2.89333	2.95155	24.6
	CH119	8.21333	2.05	4.00833	15.25
	CH121	10.17	2.38	4.27646	27.2
	CH122	7.72333	2.93	2.63682	22.3
	CH123	8.25667	2.94667	2.80321	24.6
	CH124	10.3133	2.18333	4.72304	25.5
	CH125	8.01	2.75333	2.90987	24.65
	CH126	8.06333	2.11	3.83019	16.3
	CH127	9.30667	2.51	3.70779	26.3
	CH128	8.17333	2.03333	4.02151	14.35
	CH129	8.18333	2.23333	3.66539	18.5
	CH130	8.14667	2.16333	3.76954	18.45
	CH131	8.12	2.1	3.86968	15.65
	CH132	8.60333	2.25	3.82459	20.35
	CH133	8.51	2.42	3.52223	21.2
	CH134	8.18667	2.91333	2.8101	24.1
	CH135	8.4	2.39333	3.51163	20.3
	CH136	8.40333	3.11	2.7031	26.15
	CH137	8.00667	3.10667	2.57714	26.35
	CH138	8.79333	2.53333	3.47362	22.65
	CH139	9.21	2.89	3.18814	28.9
	CH140	8.33	3.3	2.5272	26.3
	CH141	9.79667	2.78333	3.51977	29.55
	CH142	10.2033	3.01667	3.38244	33.35
	CH143	10.6867	2.82	3.79313	31.9
	CH144	9.57667	2.40333	3.9911	24.6
	CH145	9.12333	3.21667	2.83927	29.95
	CH146	9.64333	2.63667	3.65721	29.75
	CH147	9.69333	2.53333	3.83103	25.1
	CH148	8.69333	2.48	3.50658	20.7
	CH149	9.45333	2.62	3.60875	22.3
	CH150	8.59	3.16667	2.71261	25.1
	CH152	8.77	3.07667	2.85221	27
	CH153	8.71333	2.45	3.55683	22.75
	CH154	9.66333	3.05667	3.16646	28.45
	CH155	8.49333	2.91	2.919	22.65
	CH156	9.45	2.44333	3.86872	25.45
	CH157	8.22667	2.97333	2.77199	23.5
	CH158	8.34	2.74333	3.04026	21.65
	CH159	8.53667	2.61667	3.26226	22.1
	CH160	8.89333	2.57	3.46056	17.5
	CH162	10.54	2.22667	4.7368	23.75
	CH163	9.07667	2.53	3.58825	22.35
	CH164	8.16	2.76333	2.95726	23.75
	CH165	8.59667	2.58333	3.32762	23.2
	CH166	8.48	2.24	3.78587	19.75
	CH167	8.21667	3.3	2.49207	29.2
	CH168	8.95333	3.01667	2.96874	27.4
	CH169	8.54333	2.85	2.99841	24.15
	CH170	8.74	2.35	3.71981	22.35
	CH171	8.29667	2.55667	3.24634	22.05
	CH172	9.13333	2.07	4.41325	19.55
	CH173	8.09	2.94333	2.74892	28.5
	CH174	9.28667	2.58333	3.59767	29
	CH175	9.05333	1.92333	4.70736	16.95
	CH176	9.22667	2.68667	3.43612	27.05
	CH177	8.21	2.76	2.97522	22.5
	CH179	8.26333	3.37667	2.44814	27.6
	CH180	10.12	2.29667	4.40854	24.9
	CH181	8.22333	2.73333	3.00847	21.85
	CH182	8.22333	2.63667	3.11983	20.9
	CH183	9.72333	2.27667	4.28311	23.35
	CH184	9.79	2.27333	4.30883	21.75
	CH185	8.60333	2.39333	3.60025	19.2
	CH186	8.44667	2.08333	4.05496	15.8
	CH187	8.62667	2.39333	3.6054	20.5
	CH188	9.55667	2.4	3.98235	25.4
	CH189	8.55333	2.36333	3.62255	18.8
	CH190	10.3633	2.31333	4.48418	24.95
	CH191	10.1533	2.35	4.32053	24.7
	CH192	8.66	2.21667	3.90816	17.9
	CH193	9.40333	2.33333	4.03205	23.85
	CH194	8.84	2.12667	4.15693	19.65
	CH195	8.56333	2.48333	3.4484	22.95
	CH196	8.83667	2.74333	3.22334	26.55
	CH197	8.11333	2.72333	2.98006	21.7
	CH198	NA	NA	NA	NA
	CH199	9.96667	2.99667	3.3263	30.75
	CH200	7.64333	3.08667	2.47626	22.9
	CH201	8.87	2.18333	4.06914	18.85
	CH202	8.78667	2.60667	3.37337	23.9
	CH203	8.49	2.79333	3.03994	22.85
	CH204	9.09667	3.00667	3.02787	28.9
	CH205	8.20667	2.74333	2.99149	21.3
	CH206	9.09667	3.25333	2.80157	29.3
	CH207	7.77	2.81333	2.76202	21.55
	CH208	8.43333	2.86	2.94977	23.5
	CH209	8.07333	3.59	2.24934	24.25
	CH210	8	3.14	2.54891	26.1
	CH211	9.22667	2.90667	3.17633	26.9
	CH212	9.71667	2.56	3.7999	27.6
	CH213	8.84667	2.84	3.11545	26.85
	CH214	8.59333	2.90667	2.95755	26.45
	CH215	8.13	3.02333	2.68946	23.15
	CH217	8.87	2.90667	3.05184	23.45
	CH218	8.87333	2.71667	3.26681	25.8
	CH220	8.90667	2.79333	3.19002	23.25
	CH221	8.96333	2.80667	3.1967	20.7
	CH222	8.65	2.75	3.15164	23.45
	CH223	8.32	3.06667	2.71301	21
	CH224	8.34333	3.03667	2.74779	23.65
	CH225	9.72333	2.82333	3.44508	27.25
	CH226	8.76667	2.94333	2.97861	28.7
	CH227	8.45667	3.18	2.66076	27.3
	CH228	8.74	3.05	2.86524	26.9
	CH229	9.14333	3.12333	2.92744	30.5
	CH230	9.64333	3.42	2.82204	35.7
	CH231	7.78667	3.18	2.44869	24.05
	CH232	7.71333	3.3	2.33711	24.25
	CH234	8.47	2.97667	2.84562	25.6
	CH235	8.46	3.11333	2.71899	26.35
	CH239	9.74	2.50333	3.89472	23.75
	CH240	8.82333	2.78333	3.17224	25.95
	CH241	9.36333	2.57667	3.63458	26.3
	CH242	8.56667	3.19667	2.68177	28.2
	CH243	8.16	2.89	2.82425	24.9
	CH244	8.54	2.99333	2.85369	26.7
	CH245	10.08	2.61	3.86538	25.8
	CH246	9.65333	2.52333	3.82772	25.5
	CH247	9.39	2.21	4.24923	21.75
	CH248	7.75333	2.81	2.76069	20.45
	CH249	8.87667	2.74	3.24267	29.05
	CH250	10.6933	2.39	4.47502	27.6
	CH251	10.38	2.70333	3.84054	28.45
	CH252	8.85	2.53667	3.48921	21.45
	CH253	8.49	2.94	2.89057	24.05
	CH254	9.16667	2.55	3.59603	25.45
	CH255	7.42667	3.26	2.28078	24.9
	CH256	9.2	2.40333	3.8292	24.05
	CH257	8.65333	2.62333	3.30169	22.95
	CH258	9.24667	2.88667	3.20321	26.3
	CH259	8.68667	3.04667	2.85135	29.45
	CH260	8.28667	3.54667	2.33732	31.45
	CH261	8.41667	3.49333	2.41091	32.05
	CH262	10.8033	2.68	4.0379	33.3
	CH265	8.48333	2.64667	3.22549	15
	CH266	8.96667	3.15667	2.84109	27.2
	CH267	9.48667	2.23	4.25973	18.05
	CH268	8.49333	2.31667	3.66815	18.8
	CH269	8.74667	2.37333	3.68614	20.75
	CH270	10.41	3.33667	3.12199	31.5
	CH271	9.67333	2.48333	3.89968	22.85
	CH272	9.48	3.05333	3.10682	29.1
	CH273	8.85333	2.61333	3.38819	24.45
	CH274	8.00667	3.16333	2.53172	24.65
	CH275	7.94	3.09667	2.56402	25.1
	CH276	8.89333	2.72333	3.26716	26.15
	CH277	9.29333	2.78333	3.33894	25.85
	CH278	8.54333	2.92333	2.92255	26.4
	CH279	8.66667	3.14333	2.75783	27.25
	CH280	9.06	3.23667	2.79961	32.7
	CH281	9.15	2.94333	3.10896	28.6
	CH282	NA	NA	NA	NA
	CH283	9.43667	2.39333	3.94525	23.5
	CH285	NA	NA	NA	NA
	CH286	9.09667	2.03333	4.48092	16.5
	CH287	10.7033	2.37333	4.51722	27.9
	CH288	8.60333	2.97667	2.89353	26.45
	CH289	9.74	2.31667	4.20946	22.55
	CH290	9.22667	2.90667	3.1752	28.15
	CH291	8.51	2.97667	2.86062	24.3
	CH292	8.65	2.89	2.9937	28.55
	CH293	8.80667	2.89667	3.04332	25.15
	CH294	8.45667	2.88667	2.92996	23.35
	CH295	9.38333	3.07	3.05635	29.85
	CH296	9.78667	2.53667	3.85989	23.05
	CH297	9.7	3.36333	2.88407	33.25
	CH298	NA	NA	NA	NA
	CH299	8.81333	2.91	3.02859	26.9
	CH300	NA	NA	NA	NA
	CH301	NA	NA	NA	NA
	CH302	9.12667	2.44667	3.7316	21.85
	CH303	8.39	3.03	2.7691	26.6
	CH304	NA	NA	NA	NA
	CH305	7.89667	2.71	2.91487	21.9
	CH306	8.48333	2.83	2.99781	21.9
	CH307	8.33667	3.43	2.43123	27.6
	CH308	NA	NA	NA	NA
	CH309	NA	NA	NA	NA
	CH310	NA	NA	NA	NA
	CH311	NA	NA	NA	NA
	CH312	NA	NA	NA	NA
	CH313	8.33333	2.77333	3.00616	23
	CH314	8.27333	2.82667	2.92947	22.2
	CH315	8.64333	2.95667	2.92479	25
	CH316	8.78	2.65333	3.31451	24.45
	CH317	8.63333	2.67333	3.23181	23.15
	CH318	8.73333	2.82667	3.09297	25.7
	CH319	8.63	2.99667	2.88048	26.7
	CH320	8.65667	2.52667	3.42663	23.55
	CH322	9.15333	3.12333	2.93293	28.45
	CH324	8.22333	3.17	2.5949	26.35
	CH325	7.99667	3.11	2.57283	22.9
	CH326	8.30667	2.92	2.84466	24.25
	CH327	8.97667	2.94667	3.04681	28.1
	CH328	11.19	3.33667	3.35672	41.75
	CH329	8.58	3.01333	2.848	26.05
	CH330	8.73	3.09667	2.82226	28.15
	CH331	8.35667	2.95	2.83618	26.35
	CH332	8.91333	3.17	2.81251	29.65
	CH333	NA	NA	NA	NA
	CH334	8.31	3.13	2.65804	25.15
	CH337	8.63333	3.04667	2.83397	26.95
	CH338	7.91667	3.18	2.48963	23.1
	CH339	NA	NA	NA	NA
	CH340	NA	NA	NA	NA
	CH341	9.14667	3.18667	2.87095	28.7
	CH342	8.25	3.19333	2.58558	24.7
	CH343	9.58	3.59667	2.66337	32.75
	CH344	9.69667	2.9	3.346	28.75
	CH345	9.70667	3.12	3.11485	26.1
	CH346	9.47	2.77	3.41999	27
	CH347	8.9	3.03333	2.93476	29.45
	CH348	9.12	3.11333	2.92994	28.95
	CH349	8.40333	2.82667	2.97288	21.3
	CH350	9.77	2.6	3.758	27.9
	CH351	8.52333	3.08667	2.76302	28.95
	CH352	NA	NA	NA	NA
	CH353	9.35667	2.76667	3.38302	25.8
	CH354	9.15	3.16	2.89605	29.8
	CH355	9.01333	3.52	2.56204	31.5
	CH356	8.33	2.86333	2.90972	23.6
	CH357	9.24333	2.80667	3.29399	26.5
	CH358	9.17333	2.85	3.22071	24.2
	CH359	8.41667	2.64667	3.1805	23.55
	CH360	8.42	3.01	2.79738	24.8
	CH361	9.48	2.69	3.5247	25.55
	CH362	9.91	2.88333	3.43747	28.7
	CH363	8.93667	2.87333	3.11611	24.75
	CH364	8.61	2.68333	3.21031	20.9
	CH365	8.76333	3.12333	2.80756	26.75
	CH366	9.03667	2.68	3.37237	24.15
	CH367	8.60667	3.08	2.79555	27.6
	CH368	9.23	2.72667	3.38606	25
	CH369	8.70333	2.91667	2.98414	26.55
	CH370	8.73667	2.81	3.10988	25.6
	CH371	8.14333	3.49333	2.33189	26.4
	CH372	8.85333	2.92	3.03647	28.7
	CH373	8.70667	2.92	2.98331	26.45
	CH374	8.46333	2.96667	2.85296	25.2
	CH375	8.11333	3.05667	2.65554	23.3
	CH376	8.13333	3.03	2.68468	23.9
	CH377	8.46	3.04333	2.78138	24.9
	CH378	8.89333	2.95333	3.01338	28
	CH379	8.12	3.07333	2.64233	23.85
	CH380	9.05	2.86667	3.15737	26.4
	CH381	8.22333	2.93	2.80693	26.5
	CH382	8.9	2.92	3.04918	28.15
	CH383	8.17333	2.9	2.81872	25.3
	CH384	8.75333	2.92	3.00051	26.25
	CH385	8.76333	3.14	2.79139	25.9
	CH386	8.24333	3.19	2.58518	26.4
	CH387	NA	NA	NA	NA
	CH388	9.34333	2.85333	3.27472	27.25
	CH389	9.43	2.89	3.26298	28.25
	CH390	8.58333	2.47333	3.47143	23.05
	CH391	8.49333	2.59667	3.27457	21.25
	CH392	8.94333	2.73333	3.27247	25.5
	CH393	8.57	3.08	2.78227	27.9
	CH394	8.56	2.87667	2.97622	25.1
	CH395	NA	NA	NA	NA
	CH396	9.09667	3.00667	3.03078	27.8
	CH397	9.84	3.12667	3.14787	27.15
	CH398	8.64	3.18	2.71753	26.8
	CH399	8.57333	3.27667	2.62322	28.65
	CH400	8.48333	3.14667	2.69807	24.65
	CH401	8.24	2.87667	2.86676	24.35
	CH402	8.57667	2.84	3.02048	25.85
	CH403	8.28333	2.85333	2.90436	24.75
	CH404	8.57333	2.88667	2.97008	22.25
	CH405	8.42667	2.84	2.97026	20.9
	CH406	8.54	2.63667	3.23916	20.8
	CH407	8.42	2.78667	3.02206	25.7
	CH408	8.96667	2.91	3.08425	25.15
	CH409	8.05	3.34333	2.40831	27
	CH410	8.77667	2.73	3.21755	24.8
	CH411	8.92	2.71	3.29311	24.45
	CH412	10.63	2.57	4.13684	28.1
	CH413	7.73667	2.8	2.76498	21.55
	CH414	10.2933	2.51333	4.09594	25.9
	CH415	8.27	2.77333	2.9822	23.15
	CH416	9.12667	3.90333	2.34111	30.2
	CH417	8.95	2.66667	3.35618	24.55
	CH419	9.02333	3.08667	2.92569	28.8
	CH420	8.98	2.75333	3.26526	24.95
	CH421	8.53667	2.73667	3.11956	24.15
	CH422	8.43667	2.95	2.86044	26.3
	CH423	8.71667	2.84333	3.06752	24
	CH424	8.67333	2.86667	3.02569	26.25
	CH425	8.38	3.02667	2.7723	23.8
	CH426	8.39333	3.09333	2.71469	26.2
	CH427	7.76667	3.25333	2.39092	26.8
	CH428	7.9	3.35	2.35836	27.7
	CH429	8.58	2.91333	2.94622	23.9
	CH431	8.58667	3.01333	2.84955	23.95
	CH432	8.48667	2.91	2.92109	27.25
	CH433	8.64	2.91333	2.97176	28
	CH434	9.01	2.98667	3.0175	25.25
	CH435	9.15	3.19333	2.86577	29.25
	CH436	8.78333	3.21333	2.73414	28.9
	CH437	8.64	2.55	3.38899	22.65
	CH438	8.90667	2.99667	2.9721	26.4
	CH439	8.54667	3.07	2.78505	27.45
	CH440	8.33333	3.29667	2.52821	29.1
	CH441	8.66667	2.98667	2.90328	24.55
	CH443	8.46333	2.95333	2.87445	25.7
	CH444	8.63333	3.07	2.81346	26.9
	CH445	8.92	3.07	2.90557	25.85
	CH446	8.28667	3.04	2.72641	27.2
	CH447	8.38	3.07	2.72966	28
	CH451	8.5	2.78667	3.05021	25.1
	CH452	8.47333	2.94667	2.87589	25.5
	CH453	7.74	2.98667	2.59381	23.75
	CH454	9.39	3.16	2.97432	27.9
	CH455	8.64333	3.15	2.74506	26.65
	CH456	7.94	2.89667	2.74135	21.6
	CH457	8.85	2.55	3.47154	22.45
	CH458	8.29	2.76667	2.99647	23.85
	CH459	NA	NA	NA	NA
	CH460	9.31667	2.52667	3.69397	26.85
	CH461	8.72	3.18	2.74354	25.95
	CH462	8.62667	2.86667	3.00985	24.8
	CH463	8.8	2.75667	3.19251	24.55
	CH464	8.64667	2.64333	3.27206	23.05
	CH465	8.92667	2.79667	3.19279	27.75
	CH466	8.11	2.76667	2.93412	23.25
	CH467	8.71	3.46333	2.51507	32.1
	CH468	9.55333	3.11667	3.06631	29.7
	CH469	8.44	2.96333	2.84836	27.05
	CH470	8.68	2.91	2.98653	26.15
	CH471	7.95333	3.06	2.60072	22.55
	CH472	8.85667	3.11333	2.84471	27.8
	CH473	8.10667	3.09667	2.61942	24.55
	CH474	8.25667	2.74667	3.0064	23.2
	CH475	8.72	2.94	2.96817	25.05
	CH476	9.36333	2.69333	3.47798	25.8
	CH477	8.47333	3.04333	2.78614	25.7
	CH478	8.45333	2.84	2.97655	25.3
	CH479	9.07	2.76333	3.28254	25.65
	CH480	8.19667	2.96667	2.76335	26.05
	CH481	7.88	2.79333	2.82105	22.15
	CH482	8.38333	2.91667	2.87746	24.8
	CH483	9.29667	2.77333	3.35292	25.9
	CH484	8.40333	2.59333	3.24174	21.25
	CH485	8.37667	3.01333	2.78051	25.65
	CH486	8.83333	3.01667	2.93218	29.1
	CH487	8.76333	2.88667	3.0379	26
	CH488	9.19333	2.69667	3.41099	24.1
	CH489	8.68333	2.91667	2.97793	24.2
	CH490	8.49	3.10333	2.74061	23.5
	CH491	7.92	2.82333	2.80634	23
	CH492	8.47	3.03333	2.79227	27.65
	CH494	7.86667	2.85333	2.75934	23.45
	CH495	8.73667	2.83	3.08761	26.55
	CH496	8.38	3.1	2.70634	28.55
	CH497	8.99333	2.92	3.08107	21.9
	CH498	8.81667	3.03	2.91008	25.05
	CH499	8.72333	3.29667	2.64685	26.95
	CH500	8.66	2.99333	2.89328	24.35
	CH501	8.97333	3.09	2.9053	27.6
	CH502	8.06333	2.86	2.82194	22.1
	CH503	8.48333	2.96667	2.8597	26.15
	CH504	9.58667	2.60667	3.68752	24.25
	CH505	8.8	2.77333	3.17442	23.8
	CH506	8.17667	2.92667	2.79522	25.15
	CH507	8.97667	3.09667	2.89917	27.65
	CH509	8.16333	3.14	2.60085	23.95
	CH511	10.7367	2.46333	4.35846	28.1
	CH512	NA	NA	NA	NA
	CH513	NA	NA	NA	NA
	CH514	10.1433	2.42	4.19226	26.05
	CH519	8.52	3.03	2.81479	23.15
	CH520	8.76333	3.06667	2.86902	27.35
	CH522	7.82	3.26667	2.39533	25.2
	CH524	8.23667	2.28667	3.60226	18.9
	CH525	8.34	3.07667	2.71168	25.8
	CH526	8.66667	2.53	3.4257	21.4
2014 LS	CH001	7.98	2.93333	2.72302	23.9
	CH002	8.35667	2.95667	2.82893	27.8
	CH003	8.66667	2.44	3.55298	22.25
	CH004	7.88667	3.20667	2.46009	23.7
	CH005	8.00333	3.16	2.53352	25.95
	CH006	8.68	3.19	2.72109	25.65
	CH007	8.58667	3.03333	2.83102	26.5
	CH008	8.73333	2.80667	3.11208	22.6
	CH009	8.63333	2.78333	3.10268	24.4
	CH010	8.29667	2.76333	3.00246	20.65
	CH011	9.01667	3.27333	2.75986	30.4
	CH012	7.69	2.86333	2.68717	21.15
	CH013	8.06667	2.94	2.74529	23.95
	CH014	8.54667	2.70333	3.16247	20
	CH015	8.38	3.06	2.74059	25.35
	CH016	8.44333	2.85333	2.95942	22.25
	CH017	7.98333	2.69333	2.97799	19.5
	CH018	8.49333	3.05333	2.78214	23.65
	CH019	9.47667	2.59333	3.65724	28.1
	CH020	8.06	3.15667	2.55611	24.7
	CH026	NA	NA	NA	NA
	CH027	NA	NA	NA	NA
	CH028	8.46333	2.76	3.06835	24.8
	CH029	8.11	2.68333	3.02285	24.95
	CH030	8.65333	3.2	2.70427	31.45
	CH031	9.56333	2.52	3.79846	26.65
	CH032	7.24	3.43	2.11196	24.45
	CH033	7.76	2.94333	2.63688	24.15
	CH034	8.93	3.01667	2.96114	28.15
	CH035	8.28	2.96667	2.79255	24.95
	CH036	7.83333	2.49333	3.14226	18.55
	CH038	8.12333	2.96333	2.74902	22.95
	CH039	9.44667	2.86333	3.30088	30.8
	CH040	8.86	3.34	2.65485	30.8
	CH041	9.48	2.52667	3.75335	27.95
	CH042	9.23667	2.23667	4.13081	19.55
	CH043	8.23	2.89333	2.84623	26.45
	CH044	8.65333	2.48333	3.48461	22.65
	CH045	8.19	2.47333	3.31191	21.1
	CH046	8.22333	2.75667	2.98315	24.05
	CH047	8.41333	2.58	3.26255	23
	CH048	8.58667	2.56667	3.34683	22.55
	CH049	10.07	2.51667	4.00858	29.35
	CH050	8.31	2.91667	2.84934	28.45
	CH051	8.03333	2.94	2.73243	24.5
	CH052	8.75	3.17333	2.75789	31.35
	CH054	9.42667	2.42333	3.89399	27.35
	CH055	10.12	2.49333	4.05932	26
	CH056	8.72	2.44333	3.56944	23.05
	CH057	8.74667	2.06667	4.23204	20.4
	CH058	9.06667	2.58333	3.50952	24
	CH059	8.71	3.35667	2.59537	27.3
	CH060	9.00667	3.20333	2.8142	27.35
	CH061	10.3233	2.76667	3.733	31.85
	CH062	10.3067	2.68	3.84565	31.2
	CH063	9.84667	3.19667	3.0818	34.15
	CH064	7.94	2.74333	2.89741	23.55
	CH065	8.84667	3.43	2.57919	33.8
	CH066	8.45	3.32	2.54589	30.75
	CH072	9.50333	2.74333	3.46476	31.2
	CH073	8.53667	2.51333	3.4045	21.95
	CH074	8.91333	2.38667	3.73812	21.95
	CH075	10.0167	2.34	4.28384	21.9
	CH076	9.53	2.61667	3.64186	26.35
	CH077	10	2.48667	4.02212	25
	CH078	10	2.44	4.10586	22.2
	CH079	9.98667	2.72333	3.6731	28.15
	CH080	9.71667	2.64	3.6853	26.95
	CH081	10.3733	2.39333	4.33423	28.5
	CH082	8.98667	2.15333	4.17512	18.8
	CH083	10.95	2.50333	4.37466	29.1
	CH084	9.80333	2.57333	3.81001	25.95
	CH085	9.30667	2.35333	3.95814	26.7
	CH086	8.41667	2.7	3.13416	22.3
	CH089	8.78667	3.00667	2.92439	26.1
	CH090	8.38	2.94	2.85138	25.75
	CH092	9.88	2.49	3.97181	29.1
	CH093	10.4033	2.76333	3.7671	32.1
	CH095	9.97	2.58	3.86499	27.3
	CH096	9.4	2.75	3.41846	26.95
	CH097	9.92333	2.5	3.96969	29.95
	CH098	9.77667	2.38667	4.09665	33
	CH099	8.51333	3.27667	2.59915	25
	CH101	7.74333	2.62333	2.95297	19.2
	CH105	10.2033	3.06	3.33451	32.9
	CH106	7.49333	2.51	3.00918	18.4
	CH108	8.36333	2.86	2.92667	23.85
	CH109	8.93	2.57667	3.46673	23.6
	CH111	7.77333	2.90333	2.67833	23.85
	CH113	9.57667	2.62	3.65528	25.35
	CH114	9.54667	2.5	3.81881	25.9
	CH116	8.4	3.09	2.72748	28.7
	CH117	8.25667	3.12667	2.64368	27.7
	CH119	8.07667	2.24667	3.59554	17.3
	CH121	10.4333	2.7	3.86606	33.25
	CH122	7.78333	3.00667	2.59018	25.3
	CH123	8.11333	3.04	2.67287	27.05
	CH124	10.43	2.57333	4.05527	30.7
	CH125	8.22	3.18	2.58531	28.55
	CH126	7.97	2.38333	3.34492	18.45
	CH127	9.65333	2.74	3.53276	31.15
	CH128	8.27667	2.20667	3.75191	16.9
	CH129	8.40667	2.32	3.62351	19.5
	CH130	8.49333	2.50333	3.3938	21.05
	CH131	8.30333	2.24667	3.70486	17.5
	CH132	9.42	2.44333	3.85822	23.8
	CH133	8.29333	2.68333	3.09107	23.35
	CH134	8.72	3.17333	2.74792	29.95
	CH135	8.61333	2.64667	3.25413	21.95
	CH136	8.35333	3.13333	2.66617	28
	CH137	8.23333	3.25667	2.53036	31.85
	CH138	8.90667	2.67	3.33631	25.65
	CH139	9.39	2.92667	3.20903	29.9
	CH140	8.73333	3.38667	2.57875	32.35
	CH141	9.69	2.96	3.27372	34.85
	CH142	9.71	3.23667	3.0014	38.15
	CH143	10.5033	2.87333	3.65924	38.45
	CH144	9.41667	2.66333	3.53593	29.2
	CH145	8.67667	3.26	2.66407	33.1
	CH146	10.4367	2.85333	3.65782	33.65
	CH147	10.2067	2.74	3.72778	30.85
	CH148	8.82333	2.70333	3.26409	23.75
	CH149	9.90667	3.01333	3.28779	27.55
	CH150	8.66	3.48333	2.4872	31.95
	CH152	9.05	3.17333	2.85259	31.4
	CH153	8.64	2.83333	3.04998	27.5
	CH154	9.93333	3.08667	3.22043	36.1
	CH155	8.54667	3.1	2.75696	27.9
	CH156	8.48667	2.91667	2.91093	25.25
	CH157	8.58	3.16	2.7164	28.15
	CH158	8.37667	3.05667	2.74129	26.55
	CH159	8.73333	2.91	3.00115	25.5
	CH160	8.52333	2.21	3.85964	16.75
	CH162	10.65	2.36	4.51495	27.55
	CH163	9.31667	2.65333	3.51452	25.6
	CH164	8.29333	2.94	2.82567	24.35
	CH165	8.48667	2.74667	3.08993	24.9
	CH166	NA	NA	NA	NA
	CH167	8.39667	3.12333	2.68863	27.4
	CH168	8.86667	2.97667	2.97893	25.2
	CH169	8.39	2.90667	2.88695	23.3
	CH170	9.25333	2.42	3.82662	24.2
	CH171	8.23333	2.56333	3.2126	20.35
	CH172	9.27	2.19333	4.22913	19.65
	CH173	8.14667	2.68	3.0469	23.65
	CH174	9.24333	2.81667	3.28672	32.9
	CH175	9.56333	2.02	4.7467	21.5
	CH176	9.25	3.07	3.01335	32
	CH177	8.36667	2.95667	2.83355	27.3
	CH179	8.62667	3.24333	2.66224	31.45
	CH180	10.2633	2.53333	4.05198	28.85
	CH181	8.42667	2.86667	2.94153	23.65
	CH182	8.19333	2.74667	2.98823	21.85
	CH183	9.86667	2.56333	3.85133	25.9
	CH184	9.92	2.41	4.11919	23.6
	CH185	8.67667	2.42	3.58708	19.3
	CH186	8.90667	2.16	4.12352	16.45
	CH187	8.97333	2.31667	3.87268	20.6
	CH188	9.96333	2.49667	3.99226	27.9
	CH189	8.46333	2.41333	3.5081	20.35
	CH190	9.71333	2.53	3.84294	28.8
	CH191	9.81	2.54333	3.86009	28.3
	CH192	8.70333	2.43667	3.5724	21.1
	CH193	9.65333	2.45333	3.9368	24.35
	CH194	9.95	2.41	4.12851	25.9
	CH195	8.80333	2.66333	3.30715	27.05
	CH196	8.91333	2.85	3.12913	26.75
	CH197	8.23	2.81	2.92899	23.2
	CH198	8.35667	2.87667	2.90826	25.4
	CH199	10.3667	2.94667	3.51874	36.75
	CH200	8.09	3.15667	2.56334	25.1
	CH201	9.05333	2.41	3.75726	23.8
	CH202	9.42	2.62667	3.58649	28.7
	CH203	8.53667	2.82	3.02802	24.95
	CH204	8.85667	3.04667	2.90954	32.4
	CH205	8.07	2.84333	2.8401	22.1
	CH206	9.39	2.97667	3.15424	27.2
	CH207	8.10333	2.91667	2.78094	23.5
	CH208	8.89	2.80333	3.17393	24
	CH209	7.97333	3.77	2.11545	28.4
	CH210	8.22333	3.25333	2.52896	28
	CH211	9.20333	2.71333	3.39558	27.15
	CH212	9.61667	2.82333	3.40712	29.6
	CH213	8.72333	3.00667	2.90266	28.2
	CH214	8.63667	2.94	2.93899	27.65
	CH215	8.19667	3.06333	2.67794	25.7
	CH217	9.16	3.14	2.92002	29.65
	CH218	8.69667	3.00333	2.89573	28.15
	CH220	8.75333	3.05	2.87019	27.3
	CH221	8.48333	3.03	2.80264	24.55
	CH222	8.50333	2.93333	2.90024	27.95
	CH223	NA	NA	NA	NA
	CH224	8.26333	3.13333	2.64262	25.65
	CH225	9.46333	2.91667	3.24571	33.9
	CH226	8.99667	3.12	2.88584	31.75
	CH227	8.45667	3.03667	2.78775	22.4
	CH228	9.23333	3.12667	2.96017	31.35
	CH229	8.87667	3.22	2.75849	31.15
	CH230	9.85667	3.08333	3.2015	36.25
	CH231	7.86333	3.16	2.48896	25
	CH232	8.11667	3.32333	2.44258	25.4
	CH234	8.22	3.01333	2.72848	25.05
	CH235	8.42333	3.12667	2.69387	25.25
	CH239	10.4	2.65667	3.92267	29.5
	CH240	9.24667	2.88667	3.20861	25
	CH241	9.30667	2.62	3.56344	28.55
	CH242	8.63	3.08	2.80386	30.2
	CH243	8.37	2.88	2.90652	26.5
	CH244	NA	NA	NA	NA
	CH245	9.68333	2.69667	3.59101	29
	CH246	9.56333	2.73	3.50331	31.35
	CH247	9.28667	2.42333	3.8328	25.3
	CH248	7.81667	2.91	2.68613	23.7
	CH249	9.40333	3.14667	2.99125	34.9
	CH250	10.6633	2.52333	4.22638	32
	CH251	10.35	2.80667	3.68807	32.95
	CH252	8.89333	2.80667	3.16882	24.55
	CH253	8.73333	3.3	2.64756	30.5
	CH254	9.63667	2.74333	3.51337	28.95
	CH255	7.11133	3.30333	2.15307	22.75
	CH256	8.68333	2.5	3.47298	23.65
	CH257	8.91333	2.80333	3.18314	26.4
	CH258	9.48333	2.68667	3.5307	24.2
	CH259	9.42667	3.11	3.03328	30.55
	CH260	8.22333	3.6	2.28612	29.4
	CH261	8.98667	3.69667	2.43197	32.45
	CH262	11.0867	2.61	4.24944	35.7
	CH265	8.93667	2.91667	3.06443	24.2
	CH266	9.21	3.11	2.9616	29.5
	CH267	9.2	2.45667	3.74703	21.2
	CH268	8.16333	2.50333	3.26361	18.45
	CH269	8.50333	2.62333	3.2424	22.7
	CH270	10.64	3.67667	2.89446	39.2
	CH271	9.48667	2.54667	3.72761	24.8
	CH272	9.29	3.13667	2.96737	32.5
	CH273	8.60333	2.64333	3.25853	22.3
	CH274	8.3	3.35	2.47774	25.45
	CH275	7.84333	3.04	2.58013	25.3
	CH276	8.94333	2.61667	3.41959	27.75
	CH277	8.90667	2.93667	3.03896	27.55
	CH278	8.49333	3.11333	2.73154	29.4
	CH279	8.69667	3.16	2.75357	31.1
	CH280	9.11	3.07333	2.96503	35.1
	CH281	9.47333	3.05667	3.10123	33.3
	CH282	NA	NA	NA	NA
	CH283	9.38	2.34	4.01167	22.9
	CH285	9.99333	3	3.34038	29.8
	CH286	9.59233	2.34	4.1041	18.85
	CH287	10.8167	2.58333	4.18713	33.55
	CH288	8.19667	2.92667	2.80076	26.6
	CH289	9.43667	2.40667	3.92142	23
	CH290	9.2	2.99333	3.07506	25.5
	CH291	8.84667	3.05	2.90126	27.45
	CH292	8.47333	2.86667	2.95635	29.8
	CH293	8.62333	2.86333	3.01359	27.4
	CH294	8.51	3.04667	2.79356	25.9
	CH295	9.75333	3.07	3.17712	31.05
	CH296	9.64	2.73333	3.528	20.5
	CH297	9.69333	3.02333	3.20805	30
	CH298	10.4533	3.04	3.45352	34.3
	CH299	8.87667	3.02333	2.93692	25.5
	CH300	8.29333	2.83667	2.92364	24.3
	CH301	7.82333	2.87667	2.71965	23.8
	CH302	8.88	2.63333	3.37422	21.9
	CH303	8.40333	3.02	2.78256	27.15
	CH304	8.27667	2.83	2.92726	22.8
	CH305	8.08667	2.82333	2.86545	25
	CH306	8.35	2.74667	3.04197	23.3
	CH307	8.68333	3.27667	2.65178	29.95
	CH308	7.89667	2.79	2.8306	20.35
	CH309	7.21667	2.89333	2.49398	20.95
	CH310	9.87667	2.70333	3.65491	30.95
	CH311	8.15	2.92333	2.79186	23.55
	CH312	7.61	2.81667	2.7033	21.45
	CH313	8.55333	2.85667	2.99647	25
	CH314	8.55333	2.79667	3.05932	24.05
	CH315	8.71333	3.09667	2.81387	28.55
	CH316	8.95	2.84	3.15257	25.9
	CH317	8.77	2.95333	2.96943	24.3
	CH318	9.24	3.05	3.02975	28.1
	CH319	8.66667	3.07667	1.96775	28.6
	CH320	8.57333	2.78667	3.07754	24.25
	CH322	9.28	3.05	3.04477	30.6
	CH324	8.88667	3.42333	2.60439	26
	CH325	8.38667	3.29	2.55073	27.15
	CH326	8.09333	2.97333	2.72353	25.3
	CH327	8.68	2.91333	2.98069	27.75
	CH328	11.1367	3.54333	3.14663	47.8
	CH329	8.59333	2.87	2.99398	25
	CH330	8.09	3.17333	2.54948	26.8
	CH331	8.28333	3.05333	2.71398	26.85
	CH332	8.82333	3.11	2.83688	31.4
	CH333	8.42333	2.84	2.96645	25.25
	CH334	8.88333	3.43333	2.58742	31.95
	CH337	8.8	2.98333	2.95252	27.9
	CH338	7.50667	3.00667	2.49922	22.1
	CH339	8.39	2.44	3.43935	20.1
	CH340	8.16	2.84333	2.88102	23.05
	CH341	8.84333	2.91	3.03897	26.4
	CH342	8.48	3.16667	2.681	25.65
	CH343	10.1167	3.51	2.88446	39.9
	CH344	9.76667	2.93333	3.33086	31.6
	CH345	10.2533	2.94333	3.49133	30.3
	CH346	9.46667	2.85333	3.31837	29.95
	CH347	9.36333	2.99667	3.12455	30.5
	CH348	9.29	3.16667	2.9336	31.05
	CH349	8.72667	2.95	2.96055	29.45
	CH350	9.97667	2.71667	3.67309	28.6
	CH351	9.11333	3.36333	2.71261	31.75
	CH352	8.93	3.13667	2.84782	32.6
	CH353	9.91667	2.84	3.49312	30.4
	CH354	9.16	3.09333	2.96447	31.75
	CH355	9.55333	3.74	2.55621	38.1
	CH356	8.20333	2.95667	2.77665	25
	CH357	9.11667	2.88333	3.16221	27.6
	CH358	9.17	2.91333	3.14871	27.45
	CH359	8.41667	2.92667	2.87778	26.7
	CH360	8.40667	3.00333	2.79917	27.3
	CH361	9.57667	2.68333	3.56944	27.4
	CH362	10.0367	2.9	3.46242	31.9
	CH363	9.33667	2.98	3.13392	32.8
	CH364	8.69333	2.83667	3.06567	21.7
	CH365	8.63	3.28333	2.63118	32.1
	CH366	8.69667	3.33333	2.61201	31.95
	CH367	8.78	3.39333	2.59065	32
	CH368	8.7	2.87667	3.02577	25.2
	CH369	8.93667	2.69333	3.31876	26.9
	CH370	8.67667	2.9	2.99338	25.45
	CH371	8.08	3.55333	2.27466	29.6
	CH372	8.91333	3.1	2.87775	28
	CH373	8.60333	3.05	2.82153	28.9
	CH374	8.54667	3.01333	2.83847	25.65
	CH375	8.28667	3.01667	2.74921	27.25
	CH376	8.27333	3.08667	2.68171	25.55
	CH377	8.95	2.78	3.22054	27.35
	CH378	8.98	3.04333	2.95181	31.1
	CH379	8.28667	2.94667	2.81389	26.4
	CH380	8.67333	2.90333	2.99008	28.8
	CH381	8.01333	2.99	2.68073	27.95
	CH382	9.43	3.05667	3.08634	28
	CH383	8.12667	2.75	2.9554	24.4
	CH384	7.96333	3.05	2.61195	26.4
	CH385	8.83667	3.11667	2.83789	27.35
	CH386	8.20667	2.97667	2.75798	27.35
	CH387	8.69667	2.93	2.96997	25.75
	CH388	9.44	2.57667	3.66972	24.4
	CH389	8.29333	2.37667	3.49095	20
	CH390	8.34667	2.60333	3.20808	23.1
	CH391	8.60333	2.66333	3.23031	24.35
	CH392	9.06	2.78333	3.25575	26.1
	CH393	8.54667	3.01	2.84347	29.8
	CH394	8.36333	3.08	2.7159	26.8
	CH395	8.53667	2.63667	3.23953	23.2
	CH396	9.40333	3.26333	2.88175	27.8
	CH397	10.1567	2.9	3.50381	33.4
	CH398	8.50333	3.18	2.6775	28.7
	CH399	8.73667	3.23	2.70525	29.3
	CH400	8.69	3.22	2.70068	30.7
	CH401	8.23333	2.79667	2.94414	21.2
	CH402	8.47667	2.70667	3.13201	21.2
	CH403	8.31	2.72667	3.04886	20.4
	CH404	8.36	2.92	2.86337	21.1
	CH405	8.53667	2.86	2.98865	25.1
	CH406	9.36667	2.80333	3.34266	29.05
	CH407	8.6	2.92	2.94496	28.6
	CH408	8.64667	3.03333	2.85125	26.1
	CH409	8.46667	3.16667	2.67675	28.05
	CH410	8.58	2.91667	2.94288	26.35
	CH411	8.78	2.89667	3.03606	26.05
	CH412	10.3833	2.72333	3.81366	30.65
	CH413	7.6	2.95	2.57646	25.45
	CH414	10.2667	2.76333	3.71534	29.2
	CH415	8.38333	2.87333	2.91821	25.85
	CH416	8.63667	3.90333	2.21362	34.2
	CH417	8.74	2.84667	3.0708	27.4
	CH419	8.78	3.23	2.71952	31.5
	CH420	8.98	2.89	3.10853	27.25
	CH421	8.59333	2.72	3.16048	24.7
	CH422	8.56333	3.09333	2.76846	24.95
	CH423	9.25333	2.93	3.16586	24.75
	CH424	8.78	3.16667	2.77301	28.4
	CH425	8.5	3.25	2.6154	24.4
	CH426	8.73667	3.31	2.64056	28.4
	CH427	7.51667	3.11667	2.41391	26
	CH428	8.27	3.35	2.4689	28.9
	CH429	8.42667	2.72667	3.09133	24.8
	CH431	9.02667	3.08	2.93078	27.5
	CH432	8.99	3.02	2.97783	30.1
	CH433	9.04333	3.12	2.89892	32.15
	CH434	8.79	3.11333	2.8243	27.7
	CH435	8.59	3.23	2.66062	30.25
	CH436	8.96667	3.13333	2.86178	28.8
	CH437	9.08333	2.68333	3.38516	23.65
	CH438	8.64667	2.93333	2.94791	26.65
	CH439	8.75	3.02667	2.89242	27.1
	CH440	8.14333	3.25667	2.50156	29.5
	CH441	8.85667	3.04	2.91775	25.7
	CH443	8.63	2.93	2.94482	28.4
	CH444	8.57333	2.92667	2.93205	28.8
	CH445	8.62	3.00667	2.86773	26.8
	CH446	8.30667	3.13333	2.65111	26.8
	CH447	8.75333	3.11	2.81537	31.1
	CH451	8.76667	2.96	2.96251	27.55
	CH452	8.64667	2.89333	2.99053	25.5
	CH453	8.25667	2.75	3.00434	20.85
	CH454	9.04	2.93	3.08933	24.95
	CH455	8.49667	3.13	2.71535	28.05
	CH456	8.25	2.88333	2.86225	24.2
	CH457	9.01667	2.50333	3.60217	24.2
	CH458	8.76	2.96	2.96059	29.3
	CH459	8.84667	3.1	2.85417	31.45
	CH460	9.32667	2.89333	3.22757	26.9
	CH461	8.61333	3.06333	2.81229	26.85
	CH462	8.5	2.89333	2.93906	26.85
	CH463	8.98667	2.94667	3.05198	28.55
	CH464	8.52667	2.71667	3.14209	24.75
	CH465	8.80333	2.83	3.11637	26.4
	CH466	8.55667	3.02	2.83433	25.95
	CH467	8.71333	3.38333	2.57719	30.4
	CH468	9.42667	3	3.14375	32.45
	CH469	8.56333	3.03667	2.82057	27.65
	CH470	8.56	3.08667	2.77313	26.55
	CH471	8.11	3.16	2.56644	25
	CH472	8.67667	3.04667	2.85156	28.75
	CH473	8.33333	2.98333	2.79537	24.5
	CH474	8.42	2.77667	3.03254	23.45
	CH475	8.42	2.93333	2.87601	24.6
	CH476	9.22667	2.89	3.19785	26.2
	CH477	8.41	2.92333	2.88017	23.7
	CH478	8.74	2.79667	3.12539	24.3
	CH479	7.83667	2.71667	2.88574	19.7
	CH480	8.69333	2.82	3.09642	23.45
	CH481	7.78	2.84667	2.73339	21.4
	CH482	8.64333	2.78333	3.11753	24.3
	CH483	9.28333	2.74667	3.38168	24.25
	CH484	8.50667	2.52	3.38264	21.2
	CH485	8.36333	2.95667	2.82974	23
	CH486	8.89667	3.16333	2.82199	32.05
	CH487	8.92667	2.98333	2.9926	25.8
	CH488	8.68	2.67667	3.24322	25.65
	CH489	9.1	2.98667	3.05115	22.6
	CH490	8.26667	3.09	2.67542	24.2
	CH491	8.03	3.26667	2.4609	28.2
	CH492	8.77	3.20333	2.73885	29
	CH494	8.18667	3.01333	2.71694	27.15
	CH495	8.99333	2.89	3.11339	28
	CH496	8.85333	3.13667	2.83107	30.6
	CH497	8.93	3.03	2.94752	30.35
	CH498	8.56667	2.99333	2.86208	29.75
	CH499	8.94667	3.48333	2.56895	32.35
	CH500	8.43667	3.17667	2.65628	27.3
	CH501	8.85667	3.09667	2.86066	28.75
	CH502	8.46333	2.97333	2.84698	26.6
	CH503	8.45667	3.2	2.64542	26.3
	CH504	9.73333	2.76333	3.52842	30.25
	CH505	8.87	2.67	3.32402	24.5
	CH506	8.05	3.07333	2.62009	26.25
	CH507	8.23667	3.02	2.72776	25.85
	CH509	8.16	3.33333	2.44845	29.6
	CH511	11.2	2.62	4.27522	36.05
	CH512	10.3667	2.92333	3.54783	30.1
	CH513	10.5	2.56667	4.09143	30.5
	CH514	10.41	2.43667	4.27334	28.55
	CH519	8.98	3.12	2.87897	27.25
	CH520	8.81	3.05667	2.88378	29.25
	CH522	7.57	3.56333	2.12511	30.25
	CH524	8.42667	2.43	3.47024	20.95
	CH525	8.73333	3.19333	2.73728	31.05
	CH526	9.41	2.75	3.42492	27.3
