# Supplementary material for: Genome wide association mapping for grain shape traits in indica rice
Source: Planta. 2016 May 19;244(4):819–30. doi: 10.1007/s00425-016-2548-9 (PMC5018019; doi:10.1007/s00425-016-2548-9)
Supplement: Supplementary file 5 — Supplementary Table S4: Summary of 424 candidate genes for four grain traits (XLSX 38 kb) [file 425_2016_2548_MOESM5_ESM.xlsx]

## Sheet: Sheet1
Table S4 Summary of 424 candicate genes for four grain traits
Trait a	SNP_ID	Chr.	IRGSP4	MSU6	Allele	P value	Gene	Description
GL	seq-rs918	2	14545635	13760905	G/A	0.000668343	LOC_Os02g23820	retrotransposon protein putative unclassified
							LOC_Os02g23821	retrotransposon protein putative unclassified
							LOC_Os02g23822	retrotransposon protein putative unclassified
							LOC_Os02g23823	helix Dloop Dhelix DNA Dbinding domain containing protein expressed
							LOC_Os02g23824	retrotransposon putative centromere Dspecific
							LOC_Os02g23825	retrotransposon putative centromere Dspecific
							LOC_Os02g23826	expressed protein
							LOC_Os02g23827	retrotransposon putative centromere Dspecific
							LOC_Os02g23828	retrotransposon protein putative Ty3 Dgypsy subclass
							LOC_Os02g23829	conserved hypothetical protein
							LOC_Os02g23830	retrotransposon putative centromere Dspecific
							LOC_Os02g23840	retrotransposon protein putative Ty3 Dgypsy subclass
							LOC_Os02g23850	retrotransposon putative centromere Dspecific
							LOC_Os02g23860	retrotransposon putative centromere Dspecific
							LOC_Os02g23870	retrotransposon protein putative unclassified expressed
							LOC_Os02g23880	retrotransposon putative centromere Dspecific
							LOC_Os02g23890	protein transporter putative expressed
							LOC_Os02g23900	hypothetical protein
							LOC_Os02g23910	hypothetical protein
							LOC_Os02g23920	hypothetical protein
							LOC_Os02g23930	expressed protein
GL	seq-rs919	2	15506741	14722011	T/G	0.000668343	LOC_Os02g25160	retrotransposon putative centromere Dspecific
							LOC_Os02g25170	retrotransposon protein putative unclassified
							LOC_Os02g25180	retrotransposon protein putative Ty3 Dgypsy subclass
							LOC_Os02g25190	retrotransposon putative centromere Dspecific
							LOC_Os02g25200	retrotransposon putative centromere Dspecific
							LOC_Os02g25210	retrotransposon putative centromere Dspecific
							LOC_Os02g25220	retrotransposon protein putative unclassified
							LOC_Os02g25230	expressed protein
							LOC_Os02g25240	hypothetical protein
							LOC_Os02g25250	retrotransposon protein putative Ty3 Dgypsy subclass
							LOC_Os02g25260	retrotransposon protein putative unclassified
							LOC_Os02g25270	hypothetical protein
							LOC_Os02g25280	retrotransposon protein putative Ty1 Dcopia subclass
							LOC_Os02g25290	retrotransposon protein putative unclassified
							LOC_Os02g25300	hypothetical protein
							LOC_Os02g25310	zinc knuckle family protein
							LOC_Os02g25320	transposon protein putative CACTA En FSpm sub Dclass
							LOC_Os02g25330	transposon protein putative CACTA En FSpm sub Dclass
							LOC_Os02g25340	retrotransposon putative centromere Dspecific
							LOC_Os02g25350	retrotransposon putative centromere Dspecific
							LOC_Os02g25360	hypothetical protein
							LOC_Os02g25370	transposon protein putative CACTA En FSpm sub Dclass
							LOC_Os02g25380	transposon protein putative CACTA En FSpm sub Dclass
							LOC_Os02g25390	retrotransposon protein putative unclassified
							LOC_Os02g25400	retrotransposon protein putative unclassified
							LOC_Os02g25410	hypothetical protein
GL	seq-rs1606	3	17394928	16757613	A/C	0.000506936
GL	seq-rs1607	3	17431669	16794582	G/A	6.43e-05
GL	seq-rs1608	3	17433121	16796034	C/T	3.39e-06
GL	seq-rs1610	3	17445851	16808764	A/G	1.86e-11
GL	seq-rs1612	3	17532718	16895631	G/A	4.29e-06
GL	seq-rs1613	3	17558685	16921598	T/C	0.00024888
GL	seq-rs1614	3	17576225	16939138	T/C	1.87e-15
GL	seq-rs1615	3	17655437	17018350	G/T	7.16e-06
GL	seq-rs1697	3	23341375	22579680	G/T	0.000263494	LOC_Os03g40470	hypothetical protein
GL	seq-rs1698	3	23343805	22582110	C/A	0.000896739	LOC_Os03g40480	transposon protein putative CACTA En FSpm sub Dclass
							LOC_Os03g40490	hypothetical protein
							LOC_Os03g40500	transposon protein putative CACTA En FSpm sub Dclass
							LOC_Os03g40510	transposon protein putative CACTA En FSpm sub Dclass
							LOC_Os03g40520	hypothetical protein
							LOC_Os03g40540	cytochrome P450 putative expressed
							LOC_Os03g40550	kinase pfkB family putative expressed
							LOC_Os03g40560	retrotransposon protein putative unclassified
							LOC_Os03g40570	retrotransposon protein putative unclassified
							LOC_Os03g40580	retrotransposon protein putative unclassified
							LOC_Os03g40600	cytochrome P450 78A11 putative expressed
							LOC_Os03g40610	cytochrome P450 putative expressed
							LOC_Os03g40630	transposon protein putative unclassified
							LOC_Os03g40650	bromodomain associated family protein expressed
							LOC_Os03g40670	glycerophosphoryl diester phosphodiesterase family protein putative expressed
							LOC_Os03g40690	PPR repeat containing protein expressed
							LOC_Os03g40700	presenilin putative expressed
							LOC_Os03g40710	ZOS3 D13 D C2H2 zinc finger protein
							LOC_Os03g40720	UDP Dglucose 6 Ddehydrogenase putative expressed
							LOC_Os03g40725	expressed protein
							LOC_Os03g40770	expressed protein
							LOC_Os03g40780	transport protein Drelated putative expressed
GL	seq-rs2123	4	19926064	19733128	C/T	0.000288778	LOC_Os04g32810	conserved hypothetical protein
							LOC_Os04g32820	expressed protein
							LOC_Os04g32830	expressed protein
							LOC_Os04g32840	formin Dlike protein 20 putative expressed
							LOC_Os04g32850	basic proline Drich protein putative expressed
							LOC_Os04g32860	expressed protein
							LOC_Os04g32870	pentatricopeptide repeat Dcontaining protein putative
							LOC_Os04g32880	CBS domain containing membrane protein putative expressed
							LOC_Os04g32890	retrotransposon protein putative unclassified expressed
							LOC_Os04g32900	transposon protein putative unclassified
							LOC_Os04g32910	retrotransposon protein putative Ty1 Dcopia subclass
							LOC_Os04g32920	potassium transporter putative expressed
							LOC_Os04g32930	DNA cross Dlink repair 1A protein putative expressed
							LOC_Os04g32940	Leucine Rich Repeat family protein expressed
							LOC_Os04g32950	calreticulin precursor protein putative expressed
							LOC_Os04g32960	TUDOR protein with multiple SNc domains putative expressed
							LOC_Os04g32970	OTU Dlike cysteine protease family protein putative expressed
							LOC_Os04g32980	protein binding protein putative expressed
							LOC_Os04g32989	hypothetical protein
							LOC_Os04g33010	transposon protein putative unclassified
							LOC_Os04g33020	hypothetical protein
							LOC_Os04g33030	protein binding protein putative expressed
GL	seq-rs2427	5	5341575	5359498	G/A	1.64e-06
GL	gwseq-rs14	5	5359253	5377176	T/C	1.91e-06
GL	seq-rs3750	8	5964991	5964991	C/T	4.35e-05	LOC_Os08g10110	hypothetical protein
							LOC_Os08g10120	retrotransposon protein putative Ty1 Dcopia subclass
							LOC_Os08g10130	expressed protein
							LOC_Os08g10140	retrotransposon protein putative unclassified
							LOC_Os08g10150	SHR5 Dreceptor Dlike kinase putative
							LOC_Os08g10160	retrotransposon protein putative Ty3 Dgypsy subclass
							LOC_Os08g10170	retrotransposon protein putative Ty3 Dgypsy subclass
							LOC_Os08g10180	retrotransposon protein putative unclassified
							LOC_Os08g10190	retrotransposon protein putative unclassified
							LOC_Os08g10200	retrotransposon protein putative unclassified
							LOC_Os08g10210	hypothetical protein
							LOC_Os08g10220	transposon protein putative CACTA En FSpm sub Dclass
							LOC_Os08g10230	transposon protein putative CACTA En FSpm sub Dclass
							LOC_Os08g10240	hypothetical protein
							LOC_Os08g10244	retrotransposon protein putative unclassified
							LOC_Os08g10250	SHR5 Dreceptor Dlike kinase putative expressed
							LOC_Os08g10260	NBS DLRR disease resistance protein putative expressed
							LOC_Os08g10270	hypothetical protein
							LOC_Os08g10280	conserved hypothetical protein
							LOC_Os08g10290	SHR5 Dreceptor Dlike kinase putative expressed
							LOC_Os08g10300	SHR5 Dreceptor Dlike kinase putative expressed
							LOC_Os08g10304	expressed protein
							LOC_Os08g10310	SHR5 Dreceptor Dlike kinase putative expressed
							LOC_Os08g10320	SHR5 Dreceptor Dlike kinase putative expressed
							LOC_Os08g10330	SHR5 Dreceptor Dlike kinase putative expressed
							LOC_Os08g10340	OsFBX278 D F Dbox domain containing protein expressed
							LOC_Os08g10350	integral membrane family protein putative expressed
GL	seq-rs5920	12	25854328	25594275	G/A	0.000291173	LOC_Os12g41190	tetratricopeptide repeat domain containing protein expressed
GL	seq-rs5921	12	25902844	25642791	G/A	0.000537626	LOC_Os12g41200	KIP1 putative expressed
							LOC_Os12g41210	tesmin FTSO1 Dlike CXC domain containing protein expressed
							LOC_Os12g41220	ubiquitin Dconjugating enzyme putative expressed
							LOC_Os12g41230	tesmin FTSO1 Dlike CXC domain containing protein expressed
							LOC_Os12g41240	retrotransposon putative centromere Dspecific
							LOC_Os12g41250	methylcrotonoyl DCoA carboxylase subunit alpha mitochondrial precursor putative expressed
							LOC_Os12g41260	protein kinase domain containing protein expressed
							LOC_Os12g41270	cysteine Drich receptor Dlike protein kinase 20 precursor putative
							LOC_Os12g41280	retrotransposon protein putative Ty1 Dcopia subclass
							LOC_Os12g41290	Spc97 F Spc98 family protein putative expressed
							LOC_Os12g41300	OsFBX462 D F Dbox domain containing protein
							LOC_Os12g41310	RNA recognition motif containing protein putative
							LOC_Os12g41320	hypothetical protein
							LOC_Os12g41340	transposon protein putative unclassified
							LOC_Os12g41350	meiotic asynaptic mutant 1 putative expressed
							LOC_Os12g41360	hypothetical protein
							LOC_Os12g41370	RNA recognition motif containing protein putative
							LOC_Os12g41380	ulp1 protease family protein putative expressed
							LOC_Os12g41390	homocysteine S Dmethyltransferase protein putative expressed
							LOC_Os12g41400	eukaryotic translation initiation factor 2 subunit gamma putative expressed
							LOC_Os12g41410	receptor Dlike protein kinase homolog RK20 D1 putative
							LOC_Os12g41420	conserved hypothetical protein
							LOC_Os12g41430	expressed protein
							LOC_Os12g41440	retrotransposon protein putative LINE subclass
							LOC_Os12g41450	F Dbox domain containing protein expressed
							LOC_Os12g41460	conserved hypothetical protein
							LOC_Os12g41470	hypothetical protein
							LOC_Os12g41480	hypothetical protein
							LOC_Os12g41500	rhodanese Dlike domain containing protein putative expressed
							LOC_Os12g41490	cysteine Drich receptor Dlike protein kinase 8 precursor putative expressed
							LOC_Os12g41510	cysteine Drich receptor Dlike protein kinase 31 precursor putative
							LOC_Os12g41520	cysteine Drich repeat secretory protein 26 precursor putative
							LOC_Os12g41530	cysteine Drich receptor Dlike protein kinase 8 precursor putative expressed
							LOC_Os12g41540	hypothetical protein
							LOC_Os12g41550	expressed protein
							LOC_Os12g41560	expressed protein
GW	seq-rs196	1	7562903	7562923	A/G	0.000224227	LOC_Os01g13404	ATP binding protein putative expressed
							LOC_Os01g13420	SOUL heme Dbinding protein putative expressed
							LOC_Os01g13425	expressed protein
							LOC_Os01g13430	importin Dalpha re Dexporter putative expressed
							LOC_Os01g13440	pollen allergen Cyn d 23 putative expressed
							LOC_Os01g13450	hypothetical protein
							LOC_Os01g13460	helix Dloop Dhelix DNA Dbinding domain containing protein expressed
							LOC_Os01g13470	KH domain containing protein putative expressed
							LOC_Os01g13480	glutaredoxin putative expressed
							LOC_Os01g13490	expressed protein
							LOC_Os01g13500	hypothetical protein
							LOC_Os01g13510	hypothetical protein
							LOC_Os01g13520	auxin response factor 1 putative expressed
							LOC_Os01g13530	ABIL2 putative expressed
							LOC_Os01g13540	NIN putative expressed
							LOC_Os01g13550	beta Damylase putative expressed
							LOC_Os01g13560	membrane associated DUF588 domain containing protein putative expressed
							LOC_Os01g13570	phosphoglycerate mutase putative expressed
							LOC_Os01g13590	isoflavone reductase homolog IRL putative
							LOC_Os01g13600	nmrA Dlike family domain containing protein
							LOC_Os01g13610	isoflavone reductase homolog IRL putative expressed
							LOC_Os01g13620	retrotransposon protein putative unclassified
							LOC_Os01g13630	retrotransposon protein putative unclassified
							LOC_Os01g13640	retrotransposon putative centromere Dspecific
							LOC_Os01g13650	retrotransposon protein putative unclassified
							LOC_Os01g13660	expressed protein
							LOC_Os01g13670	conserved hypothetical protein
							LOC_Os01g13680	hypothetical protein
GW	seq-rs1302	2	34726635	33833905	A/G	0.000934819	LOC_Os02g55110	expressed protein
GW	seq-rs1303	2	34743079	33850349	T/C	7.62021e-05	LOC_Os02g55120	translation initiation factor IF D3 putative expressed
							LOC_Os02g55134	cytochrome c oxidase copper chaperone putative expressed
							LOC_Os02g55130	OsSCP10 D Putative Serine Carboxypeptidase homologue expressed
							LOC_Os02g55140	leucine aminopeptidase chloroplast precursor putative expressed
							LOC_Os02g55150	formin putative expressed
							LOC_Os02g55160	expressed protein
							LOC_Os02g55170	formin Dlike protein 13 putative
							LOC_Os02g55180	ubiquitin carboxyl Dterminal hydrolase domain containing protein expressed
							LOC_Os02g55190	expressed protein
							LOC_Os02g55200	expressed protein
							LOC_Os02g55210	carboxyl Dterminal proteinase putative expressed
							LOC_Os02g55220	carboxyl Dterminal proteinase putative
							LOC_Os02g55230	carboxyl Dterminal proteinase putative
							LOC_Os02g55240	hypothetical protein
							LOC_Os02g55250	BHLH transcription factor putative
							LOC_Os02g55260	DEAD Dbox ATP Ddependent RNA helicase putative expressed
							LOC_Os02g55270	NLI interacting factor Dlike phosphatase putative
							LOC_Os02g55280	NLI interacting factor Dlike phosphatase putative
							LOC_Os02g55290	conserved hypothetical protein
							LOC_Os02g55300	CAF1 family ribonuclease containing protein putative expressed
							LOC_Os02g55310	pentatricopeptide putative expressed
							LOC_Os02g55320	two Dcomponent response regulator putative expressed
							LOC_Os02g55330	OsPOP6 D Putative Prolyl Oligopeptidase homologue expressed
							LOC_Os02g55340	WD domain and HEAT domain containing protein putative expressed
							LOC_Os02g55350	retrotransposon protein putative unclassified
							LOC_Os02g55360	hypothetical protein
							LOC_Os02g55370	60S ribosomal protein L39 putative expressed
							LOC_Os02g55380	AP2 domain containing protein expressed
							LOC_Os02g55400	ATPase 8 plasma membrane Dtype putative expressed
							LOC_Os02g55410	MCM5 D Putative minichromosome maintenance MCM complex subunit 5 expressed
							LOC_Os02g55420	aminotransferase classes I and II domain containing protein expressed
							LOC_Os02g55430	alginate regulatory protein AlgP putative expressed
GW	seq-rs2139	4	21257137	21062959	A/G	6.02063e-05	LOC_Os04g34850	transposon protein putative CACTA En FSpm sub Dclass
							LOC_Os04g34860	hypothetical protein
							LOC_Os04g34870	retrotransposon protein putative unclassified
							LOC_Os04g34880	retrotransposon protein putative unclassified
							LOC_Os04g34890	hypothetical protein
							LOC_Os04g34900	expressed protein
							LOC_Os04g34910	expressed protein
							LOC_Os04g34920	hypothetical protein
							LOC_Os04g34930	COP9 signalosome complex subunit 8 putative expressed
							LOC_Os04g34940	protein of unknown function domain containing protein expressed
							LOC_Os04g34950	hypothetical protein
							LOC_Os04g34960	retrotransposon protein putative Ty1 Dcopia subclass
							LOC_Os04g34970	AP2 domain containing protein expressed
							LOC_Os04g34976	SET domain containing protein expressed
							LOC_Os04g34984	ubiquitin carboxyl Dterminal hydrolase domain containing protein expressed
							LOC_Os04g35000	expressed protein
							LOC_Os04g35010	helix Dloop Dhelix DNA Dbinding domain containing protein expressed
							LOC_Os04g35020	CSLH2 D cellulose synthase Dlike family H expressed
							LOC_Os04g35030	CSLH3 D cellulose synthase Dlike family H expressed
							LOC_Os04g35050	retrotransposon protein putative unclassified
							LOC_Os04g35060	nicotinate phosphoribosyltransferase family domain containing protein expressed
							LOC_Os04g35070	expressed protein
							LOC_Os04g35080	protein kinase domain containing protein expressed
							LOC_Os04g35090	40S ribosomal protein S10 putative expressed
							LOC_Os04g35100	phospholipase C putative expressed
GW	seq-rs2427	5	5341575	5359498	G/A	1.11708e-22
GW	gwseq-rs14	5	5359253	5377176	T/C	1.05618e-11
GW	seq-rs1303	2	34743079	33850349	T/C	0.000275162	LOC_Os02g55110	expressed protein
							LOC_Os02g55120	translation initiation factor IF D3 putative expressed
							LOC_Os02g55134	cytochrome c oxidase copper chaperone putative expressed
							LOC_Os02g55130	OsSCP10 D Putative Serine Carboxypeptidase homologue expressed
							LOC_Os02g55140	leucine aminopeptidase chloroplast precursor putative expressed
							LOC_Os02g55150	formin putative expressed
							LOC_Os02g55160	expressed protein
							LOC_Os02g55170	formin Dlike protein 13 putative
							LOC_Os02g55180	ubiquitin carboxyl Dterminal hydrolase domain containing protein expressed
							LOC_Os02g55190	expressed protein
							LOC_Os02g55200	expressed protein
							LOC_Os02g55210	carboxyl Dterminal proteinase putative expressed
							LOC_Os02g55220	carboxyl Dterminal proteinase putative
							LOC_Os02g55230	carboxyl Dterminal proteinase putative
							LOC_Os02g55240	hypothetical protein
							LOC_Os02g55250	BHLH transcription factor putative
							LOC_Os02g55260	DEAD Dbox ATP Ddependent RNA helicase putative expressed
							LOC_Os02g55270	NLI interacting factor Dlike phosphatase putative
							LOC_Os02g55280	NLI interacting factor Dlike phosphatase putative
							LOC_Os02g55290	conserved hypothetical protein
							LOC_Os02g55300	CAF1 family ribonuclease containing protein putative expressed
							LOC_Os02g55310	pentatricopeptide putative expressed
							LOC_Os02g55320	two Dcomponent response regulator putative expressed
							LOC_Os02g55330	OsPOP6 D Putative Prolyl Oligopeptidase homologue expressed
							LOC_Os02g55340	WD domain and HEAT domain containing protein putative expressed
							LOC_Os02g55350	retrotransposon protein putative unclassified
							LOC_Os02g55360	hypothetical protein
							LOC_Os02g55370	60S ribosomal protein L39 putative expressed
							LOC_Os02g55380	AP2 domain containing protein expressed
							LOC_Os02g55400	ATPase 8 plasma membrane Dtype putative expressed
							LOC_Os02g55410	MCM5 D Putative minichromosome maintenance MCM complex subunit 5 expressed
							LOC_Os02g55420	aminotransferase classes I and II domain containing protein expressed
							LOC_Os02g55430	alginate regulatory protein AlgP putative expressed
LWR	seq-rs1606	3	17394928	16757613	A/C	2.89953e-05
LWR	seq-rs1610	3	17445851	16808764	A/G	1.34714e-08
LWR	seq-rs1611	3	17508135	16871048	T/G	0.000695002
LWR	seq-rs1614	3	17576225	16939138	T/C	9.46265e-09
LWR	seq-rs2123	4	19926064	19733128	C/T	0.000302805	LOC_Os04g32810	conserved hypothetical protein
							LOC_Os04g32820	expressed protein
							LOC_Os04g32830	expressed protein
							LOC_Os04g32840	formin Dlike protein 20 putative expressed
							LOC_Os04g32850	basic proline Drich protein putative expressed
							LOC_Os04g32860	expressed protein
							LOC_Os04g32870	pentatricopeptide repeat Dcontaining protein putative
							LOC_Os04g32880	CBS domain containing membrane protein putative expressed
							LOC_Os04g32890	retrotransposon protein putative unclassified expressed
							LOC_Os04g32900	transposon protein putative unclassified
							LOC_Os04g32910	retrotransposon protein putative Ty1 Dcopia subclass
							LOC_Os04g32920	potassium transporter putative expressed
							LOC_Os04g32930	DNA cross Dlink repair 1A protein putative expressed
							LOC_Os04g32940	Leucine Rich Repeat family protein expressed
							LOC_Os04g32950	calreticulin precursor protein putative expressed
							LOC_Os04g32960	TUDOR protein with multiple SNc domains putative expressed
							LOC_Os04g32970	OTU Dlike cysteine protease family protein putative expressed
							LOC_Os04g32980	protein binding protein putative expressed
							LOC_Os04g32989	hypothetical protein
							LOC_Os04g33010	transposon protein putative unclassified
							LOC_Os04g33020	hypothetical protein
							LOC_Os04g33030	protein binding protein putative expressed
LWR	seq-rs2427	5	5341575	5359498	G/A	1.47912e-23
LWR	gwseq-rs14	5	5359253	5377176	T/C	1.9033e-14
LWR	seq-rs4717	10	23158459	22631657	T/C	0.000737176	LOC_Os10g42040	expressed protein
							LOC_Os10g42050	retrotransposon protein putative Ty3 Dgypsy subclass
							LOC_Os10g42060	ribosome inactivating protein putative expressed
							LOC_Os10g42066	hypothetical protein
							LOC_Os10g42072	hypothetical protein
							LOC_Os10g42080	hypothetical protein
							LOC_Os10g42090	AGAP003819 DPA putative expressed
							LOC_Os10g42100	pyruvate kinase putative expressed
							LOC_Os10g42110	protein kinase family protein putative expressed
							LOC_Os10g42130	no apical meristem protein putative expressed
							LOC_Os10g42150	transposon protein putative unclassified expressed
							LOC_Os10g42160	transposon protein putative unclassified expressed
							LOC_Os10g42170	GTPase of unknown function domain containing protein putative expressed
							LOC_Os10g42180	aluminum Dactivated malate transporter putative expressed
							LOC_Os10g42190	leucine rich repeat containing protein expressed
							LOC_Os10g42196	expressed protein
							LOC_Os10g42202	conserved hypothetical protein
							LOC_Os10g42210	enoyl DCoA Dhydratase putative expressed
							LOC_Os10g42220	enoyl DCoA hydratase Fisomerase family protein putative
							LOC_Os10g42230	AT hook motif domain containing protein expressed
							LOC_Os10g42234	hypothetical protein
							LOC_Os10g42240	kinase pfkB family putative expressed
							LOC_Os10g42250	expressed protein
							LOC_Os10g42260	hypothetical protein
							LOC_Os10g42270	expressed protein
							LOC_Os10g42280	cyclase Fdehydrase family protein putative expressed
							LOC_Os10g42299	mitochondrial carrier protein putative expressed
							LOC_Os10g42320	nonsense Dmediated mRNA decay protein 3 putative expressed
							LOC_Os10g42340	hypothetical protein
TGW	seq-rs184	1	6667359	6667379	A/G	0.000917483	LOC_Os01g12080	plant Dspecific domain TIGR01589 family protein putative expressed
							LOC_Os01g12090	ribosomal protein S6 family protein putative
							LOC_Os01g12100	expressed protein
							LOC_Os01g12110	expressed protein
							LOC_Os01g12120	hypothetical protein
							LOC_Os01g12130	nodulin MtN3 family protein putative expressed
							LOC_Os01g12140	conserved hypothetical protein
							LOC_Os01g12150	hypothetical protein
							LOC_Os01g12160	OsGH3 E3 D Probable indole D3 Dacetic acid Damido synthetase expressed
							LOC_Os01g12170	retrotransposon protein putative unclassified
							LOC_Os01g12180	expressed protein
							LOC_Os01g12190	expressed protein
							LOC_Os01g12200	expressed protein
							LOC_Os01g12210	aluminum Dactivated malate transporter putative expressed
							LOC_Os01g12220	uncharacterized protein family UPF0016 domain containing protein expressed
							LOC_Os01g12230	peptidase C45 acyl Dcoenzyme A F6 Daminopenicillanic acid acyl Dtransferase putative expressed
							LOC_Os01g12240	hypothetical protein
							LOC_Os01g12250	expressed protein
							LOC_Os01g12260	vacuolar ATP synthase subunit E putative expressed
							LOC_Os01g12270	hypothetical protein
							LOC_Os01g12280	hAT dimerisation domain Dcontaining protein putative expressed
							LOC_Os01g12290	S Dlocus lectin protein kinase family protein putative
							LOC_Os01g12300	hypothetical protein
							LOC_Os01g12304	esterase putative expressed
							LOC_Os01g12310	histone deacetylase 19 putative
							LOC_Os01g12320	GDSL Dlike lipase Facylhydrolase putative expressed
							LOC_Os01g12330	expressed protein
							LOC_Os01g12340	retrotransposon protein putative unclassified
							LOC_Os01g12350	retrotransposon protein putative unclassified
							LOC_Os01g12360	retrotransposon protein putative unclassified expressed
							LOC_Os01g12374	hypothetical protein
							LOC_Os01g12381	GDSL Dlike lipase Facylhydrolase putative expressed
							LOC_Os01g12390	inactive receptor kinase At2g26730 precursor putative expressed
TGW	seq-rs196	1	7562903	7562923	A/G	0.000370291	LOC_Os01g13404	ATP binding protein putative expressed
							LOC_Os01g13420	SOUL heme Dbinding protein putative expressed
							LOC_Os01g13425	expressed protein
							LOC_Os01g13430	importin Dalpha re Dexporter putative expressed
							LOC_Os01g13440	pollen allergen Cyn d 23 putative expressed
							LOC_Os01g13450	hypothetical protein
							LOC_Os01g13460	helix Dloop Dhelix DNA Dbinding domain containing protein expressed
							LOC_Os01g13470	KH domain containing protein putative expressed
							LOC_Os01g13480	glutaredoxin putative expressed
							LOC_Os01g13490	expressed protein
							LOC_Os01g13500	hypothetical protein
							LOC_Os01g13510	hypothetical protein
							LOC_Os01g13520	auxin response factor 1 putative expressed
							LOC_Os01g13530	ABIL2 putative expressed
							LOC_Os01g13540	NIN putative expressed
							LOC_Os01g13550	beta Damylase putative expressed
							LOC_Os01g13560	membrane associated DUF588 domain containing protein putative expressed
							LOC_Os01g13570	phosphoglycerate mutase putative expressed
							LOC_Os01g13590	isoflavone reductase homolog IRL putative
							LOC_Os01g13600	nmrA Dlike family domain containing protein
							LOC_Os01g13610	isoflavone reductase homolog IRL putative expressed
							LOC_Os01g13620	retrotransposon protein putative unclassified
							LOC_Os01g13630	retrotransposon protein putative unclassified
							LOC_Os01g13640	retrotransposon putative centromere Dspecific
							LOC_Os01g13650	retrotransposon protein putative unclassified
							LOC_Os01g13660	expressed protein
							LOC_Os01g13670	conserved hypothetical protein
							LOC_Os01g13680	hypothetical protein
TGW	seq-rs288	1	14971631	14827946	C/T	0.000475702	LOC_Os01g25980	retrotransposon protein putative Ty1 Dcopia subclass
							LOC_Os01g25990	expressed protein
							LOC_Os01g26000	expressed protein
							LOC_Os01g26010	hypothetical protein
							LOC_Os01g26020	expressed protein
							LOC_Os01g26039	expressed protein
							LOC_Os01g26060	hypothetical protein
							LOC_Os01g26070	expressed protein
							LOC_Os01g26080	hypothetical protein
							LOC_Os01g26090	hypothetical protein
							LOC_Os01g26100	hypothetical protein
							LOC_Os01g26110	hypothetical protein
							LOC_Os01g26120	membrane associated DUF588 domain containing protein putative expressed
							LOC_Os01g26130	expressed protein
							LOC_Os01g26150	hypothetical protein
							LOC_Os01g26160	exportin 1 putative expressed
							LOC_Os01g26174	OsWAK5 D OsWAK receptor Dlike protein kinase expressed
							LOC_Os01g26190	retrotransposon protein putative Ty3 Dgypsy subclass
							LOC_Os01g26210	OsWAK6 D OsWAK receptor Dlike protein kinase expressed
							LOC_Os01g26224	transposon protein putative CACTA En FSpm sub Dclass
							LOC_Os01g26240	retrotransposon protein putative Ty1 Dcopia subclass
							LOC_Os01g26250	conserved hypothetical protein
							LOC_Os01g26259	hypothetical protein
							LOC_Os01g26270	OsWAK7 D OsWAK receptor Dlike protein kinase
							LOC_Os01g26280	OsWAK8 D OsWAK receptor Dlike protein kinase expressed
							LOC_Os01g26290	hypothetical protein
							LOC_Os01g26300	OsWAK9 D OsWAK receptor Dlike cytoplasmic kinase OsWAK DRLCK expressed
							LOC_Os01g26310	wall Dassociated kinase Dlike 2 putative expressed
							LOC_Os01g26320	ZmEBE D1 protein putative expressed
TGW	seq-rs1610	3	17445851	16808764	A/G	0.000863528
TGW	seq-rs1613	3	17558685	16921598	T/C	5.67451e-05
TGW	seq-rs1614	3	17576225	16939138	T/C	8.99619e-06
TGW	seq-rs1615	3	17655437	17018350	G/T	0.00019374
TGW	seq-rs1697	3	23341375	22579680	G/T	0.00073635	LOC_Os03g40470	hypothetical protein
TGW	seq-rs1698	3	23343805	22582110	C/A	0.000541931	LOC_Os03g40480	transposon protein putative CACTA En FSpm sub Dclass
							LOC_Os03g40490	hypothetical protein
							LOC_Os03g40500	transposon protein putative CACTA En FSpm sub Dclass
							LOC_Os03g40510	transposon protein putative CACTA En FSpm sub Dclass
							LOC_Os03g40520	hypothetical protein
							LOC_Os03g40540	cytochrome P450 putative expressed
							LOC_Os03g40550	kinase pfkB family putative expressed
							LOC_Os03g40560	retrotransposon protein putative unclassified
							LOC_Os03g40570	retrotransposon protein putative unclassified
							LOC_Os03g40580	retrotransposon protein putative unclassified
							LOC_Os03g40600	cytochrome P450 78A11 putative expressed
							LOC_Os03g40610	cytochrome P450 putative expressed
							LOC_Os03g40630	transposon protein putative unclassified
							LOC_Os03g40650	bromodomain associated family protein expressed
							LOC_Os03g40670	glycerophosphoryl diester phosphodiesterase family protein putative expressed
							LOC_Os03g40690	PPR repeat containing protein expressed
							LOC_Os03g40700	presenilin putative expressed
							LOC_Os03g40710	ZOS3 D13 D C2H2 zinc finger protein
							LOC_Os03g40720	UDP Dglucose 6 Ddehydrogenase putative expressed
							LOC_Os03g40725	expressed protein
							LOC_Os03g40770	expressed protein
							LOC_Os03g40780	transport protein Drelated putative expressed
TGW	seq-rs2139	4	21257137	21062959	A/G	0.000140651	LOC_Os04g34850	transposon protein putative CACTA En FSpm sub Dclass
							LOC_Os04g34860	hypothetical protein
							LOC_Os04g34870	retrotransposon protein putative unclassified
							LOC_Os04g34880	retrotransposon protein putative unclassified
							LOC_Os04g34890	hypothetical protein
							LOC_Os04g34900	expressed protein
							LOC_Os04g34910	expressed protein
							LOC_Os04g34920	hypothetical protein
							LOC_Os04g34930	COP9 signalosome complex subunit 8 putative expressed
							LOC_Os04g34940	protein of unknown function domain containing protein expressed
							LOC_Os04g34950	hypothetical protein
							LOC_Os04g34960	retrotransposon protein putative Ty1 Dcopia subclass
							LOC_Os04g34970	AP2 domain containing protein expressed
							LOC_Os04g34976	SET domain containing protein expressed
							LOC_Os04g34984	ubiquitin carboxyl Dterminal hydrolase domain containing protein expressed
							LOC_Os04g35000	expressed protein
							LOC_Os04g35010	helix Dloop Dhelix DNA Dbinding domain containing protein expressed
							LOC_Os04g35020	CSLH2 D cellulose synthase Dlike family H expressed
							LOC_Os04g35030	CSLH3 D cellulose synthase Dlike family H expressed
							LOC_Os04g35050	retrotransposon protein putative unclassified
							LOC_Os04g35060	nicotinate phosphoribosyltransferase family domain containing protein expressed
							LOC_Os04g35070	expressed protein
							LOC_Os04g35080	protein kinase domain containing protein expressed
							LOC_Os04g35090	40S ribosomal protein S10 putative expressed
							LOC_Os04g35100	phospholipase C putative expressed
TGW	seq-rs2255	4	31183523	30599877	A/G	0.000567268	LOC_Os04g51780	expressed protein
							LOC_Os04g51786	containing DUF163 putative expressed
							LOC_Os04g51792	PAP fibrillin family domain containing protein expressed
							LOC_Os04g51794	DNA binding protein putative expressed
							LOC_Os04g51796	DNA repair ATPase Drelated putative expressed
							LOC_Os04g51800	MYB protein putative
							LOC_Os04g51809	expressed protein
							LOC_Os04g51820	OsHKT1%3B1 D Na B transporter expressed
							LOC_Os04g51830	OsHKT1%3B4 D Na B transporter expressed
							LOC_Os04g51840	transposon protein putative CACTA En FSpm sub Dclass
							LOC_Os04g51850	transposon protein putative CACTA En FSpm sub Dclass
							LOC_Os04g51860	transposon protein putative CACTA En FSpm sub Dclass
							LOC_Os04g51870	retrotransposon protein putative unclassified
							LOC_Os04g51880	GHMP kinases ATP Dbinding protein putative expressed
							LOC_Os04g51890	OsSAUR20 D Auxin Dresponsive SAUR gene family member expressed
							LOC_Os04g51900	expressed protein
							LOC_Os04g51910	proteasome Fcyclosome repeat containing protein expressed
							LOC_Os04g51920	protein disulfide isomerase putative expressed
							LOC_Os04g51930	retrotransposon protein putative LINE subclass
							LOC_Os04g51940	YT521 DB putative expressed
							LOC_Os04g51950	serine Fthreonine Dprotein kinase HT1 putative expressed
							LOC_Os04g51960	expressed protein
							LOC_Os04g51970	synaptic vesicle 2 Drelated protein putative expressed
							LOC_Os04g51980	transferase family domain containing protein expressed
							LOC_Os04g51990	transferase family domain containing protein expressed
							LOC_Os04g52000	protein phosphatase 2C putative expressed
TGW	seq-rs2427	5	5341575	5359498	G/A	2.02601e-10
TGW	seq-rs3526	7	24323247	23662096	C/A	0.000319426	LOC_Os07g39340	transposon protein putative unclassified
							LOC_Os07g39350	transporter family protein putative expressed
							LOC_Os07g39360	transporter family protein putative expressed
							LOC_Os07g39370	hypothetical protein
							LOC_Os07g39380	retrotransposon protein putative Ty1 Dcopia subclass
							LOC_Os07g39390	retrotransposon protein putative unclassified
							LOC_Os07g39400	polyol transporter 5 putative expressed
							LOC_Os07g39410	retrotransposon protein putative unclassified
							LOC_Os07g39420	retrotransposon protein putative unclassified
							LOC_Os07g39430	mTERF family protein expressed
							LOC_Os07g39440	zinc finger family protein putative
							LOC_Os07g39450	conserved hypothetical protein
							LOC_Os07g39460	transposon protein putative unclassified
							LOC_Os07g39470	gibberellin response modulator protein putative expressed
							LOC_Os07g39480	OsWRKY78 D Superfamily of TFs having WRKY and zinc finger domains expressed
							LOC_Os07g39490	hypothetical protein
							LOC_Os07g39500	conserved hypothetical protein
							LOC_Os07g39510	yippee zinc Dbinding protein putative expressed
							LOC_Os07g39520	STE%5FPAK%5FSte20%5FSlob%5FWnk E5 D STE kinases include homologs to sterile 7 sterile 11 and sterile 20 from yeast expressed
							LOC_Os07g39530	BTBN16 D Bric Da DBrac Tramtrack Broad Complex BTB domain with non Dphototropic hypocotyl 3 NPH3 domain expressed
							LOC_Os07g39540	hypothetical protein
							LOC_Os07g39550	hypothetical protein
							LOC_Os07g39560	RNA recognition motif containing protein putative expressed
							LOC_Os07g39570	hypothetical protein
							LOC_Os07g39580	hypothetical protein
							LOC_Os07g39590	spotted leaf 11 putative expressed
							LOC_Os07g39600	transposon protein putative CACTA En FSpm sub Dclass
							LOC_Os07g39610	transposon protein putative CACTA En FSpm sub Dclass
							LOC_Os07g39620	C2 domain containing protein putative expressed
							LOC_Os07g39630	calcium Dbinding protein putative expressed
TGW	seq-rs4745	11	3018958	3031650	T/C	0.000340315	LOC_Os11g06159	hypothetical protein
							LOC_Os11g06170	bZIP transcriptional activator RSG putative expressed
							LOC_Os11g06180	nodulation Dsignaling pathway 2 protein putative
							LOC_Os11g06190	expressed protein
							LOC_Os11g06200	hypothetical protein
							LOC_Os11g06210	conserved hypothetical protein
							LOC_Os11g06220	expressed protein
							LOC_Os11g06230	expressed protein
							LOC_Os11g06234	conserved hypothetical protein
							LOC_Os11g06240	ATOZI1 putative expressed
							LOC_Os11g06250	hypothetical protein
							LOC_Os11g06259	retrotransposon protein putative Ty3 Dgypsy subclass
							LOC_Os11g06268	retrotransposon protein putative Ty3 Dgypsy subclass
							LOC_Os11g06280	transposon protein putative unclassified
							LOC_Os11g06290	expressed protein
							LOC_Os11g06300	expressed protein
							LOC_Os11g06310	integral membrane protein putative
							LOC_Os11g06320	expressed protein
							LOC_Os11g06330	hypothetical protein
							LOC_Os11g06340	ubiquinol Dcytochrome C reductase hinge protein putative expressed
							LOC_Os11g06350	hypothetical protein
							LOC_Os11g06360	hypothetical protein
							LOC_Os11g06370	expressed protein
							LOC_Os11g06380	transposon protein putative unclassified
							LOC_Os11g06400	retrotransposon protein putative unclassified
							LOC_Os11g06390	actin putative expressed
							LOC_Os11g06410	homeodomain putative expressed
							LOC_Os11g06420	OsFBT13 D F Dbox and tubby domain containing protein expressed
							LOC_Os11g06430	hypothetical protein
							LOC_Os11g06440	expressed protein
							LOC_Os11g06450	hypothetical protein
							LOC_Os11g06460	ribosome inactivating protein expressed
							LOC_Os11g06470	retrotransposon protein putative unclassified
							LOC_Os11g06480	conserved hypothetical protein
							LOC_Os11g06490	ribosome inactivating protein putative
a GL, Grain length; GW Grain width; LWR, Grain length-width ratio; TGW, Thousand grain weight
