# Supplementary material for: Genome wide association mapping for grain shape traits in indica rice
Source: Planta. 2016 May 19;244(4):819–30. doi: 10.1007/s00425-016-2548-9 (PMC5018019; doi:10.1007/s00425-016-2548-9)
Supplement: Supplementary file 6 — Supplementary Table S5: Summary of SNPs significant associated with four grain traits in Hangzhou and Lingshui during 2013–2014 (XLSX 24 kb) [file 425_2016_2548_MOESM6_ESM.xlsx]

## Sheet: Sheet1
Table S5 Sumary of SNPs significant associated with four grain traits in Hangzhou and Lingshui during 2013-2014
Trait	Environment	Marker	Chr.	Position	P value	R2 (%)	Known loci
Grain length	2013 HZ	seq-rs1604	3	16831236	2.7655e-05	4.768
		seq-rs1610	3	17445851	4.3397e-08	7.822
		seq-rs1614	3	17576225	4.684e-13	13.465	GS3
		seq-rs2061	4	13848189	0.00059516	2.652
		seq-rs2427	5	5341575	3.0539e-07	5.999
		seq-rs2727	6	1995480	0.00076181	3.236
		seq-rs3156	7	1039164	0.00063064	3.323
		seq-rs4660	10	18928836	0.00025884	3.732
	2013 LS	seq-rs1610	3	17445851	4.7452e-07	6.902
		seq-rs1614	3	17576225	1.8688e-08	8.504	GS3
		gwseq-rs14	5	5359253	4.1837e-07	6.963
	2014 HZ	seq-rs1604	3	16831236	0.00042816	3.434
		seq-rs1610	3	17445851	1.7566e-11	11.413
		seq-rs1614	3	17576225	2.1788e-14	14.729	GS3
		seq-rs1697	3	23341375	0.00073689	2.517
		seq-rs2061	4	13848189	0.00019803	3.064
		seq-rs2123	4	19926064	0.00049252	3.399
		seq-rs2427	5	5341575	7.3458e-07	5.493
		seq-rs2718	6	1722288	0.00015009	3.908
		seq-rs3572	7	27716432	0.00093186	3.084
		seq-rs4660	10	18928836	0.00014015	3.939
		seq-rs4749	11	3087633	0.00069227	3.218
		seq-rs5921	12	25902844	2.2407e-05	5.025
	2014 LS	seq-rs1614	3	17576225	2.1808e-10	9.496	GS3
		seq-rs2061	4	13848189	5.5418e-05	3.426
		seq-rs2718	6	1722288	0.00036242	3.275
		seq-rs3082	6	28074945	0.00070031	2.998
		seq-rs4660	10	18928836	2.8066e-05	4.357
		seq-rs5794	12	19568140	0.00062968	3.043
Grain width	2013 HZ	seq-rs184	1	6667359	0.00012828	4.13
		seq-rs196	1	7562903	1.649e-06	6.202
		seq-rs226	1	10888828	0.00066723	3.357
		seq-rs240	1	11841907	0.00041449	3.58
		seq-rs250	1	13517262	0.0003762	4.142
		seq-rs253	1	13680388	0.0006676	3.357
		seq-rs256	1	13958209	0.00021936	4.665
		seq-rs281	1	14772336	0.00072129	3.321
		seq-rs746	2	2067155	0.00062699	3.386
		seq-rs768	2	2878568	5.3213e-07	6.747
		seq-rs1303	2	34743079	0.00078097	3.284
		seq-rs1838	3	34488934	6.0304e-05	4.486
		seq-rs1851	3	34896032	0.00099318	3.172
		seq-rs1859	3	35231674	5.5135e-05	4.529
		seq-rs1863	3	35722721	3.6525e-05	4.724
		seq-rs1877	3	36248022	0.00050667	3.486
		seq-rs2139	4	21257137	0.0004465	3.545
		seq-rs2207	4	24715307	0.00077154	3.289
		seq-rs2252	4	30553871	0.00096738	3.184
		seq-rs2276	4	31786576	0.00060147	3.406
		seq-rs2421	5	4569168	0.00043326	3.559
		seq-rs2427	5	5341575	4.2717e-22	23.609	qSW5
		seq-rs2434	5	6032577	0.0001177	4.171
		seq-rs2437	5	6264810	0.0002568	3.804
		seq-rs2473	5	8893453	0.00068378	3.346
		seq-rs2852	6	7691077	9.0643e-05	4.294
		seq-rs2908	6	10872768	3.9201e-05	4.69
		seq-rs2934	6	13256493	0.0002367	3.843
		seq-rs2968	6	17935291	0.00057646	3.426
		seq-rs3002	6	21642626	0.00015195	4.051
		seq-rs3177	7	2745260	0.00035529	3.652
		seq-rs3182	7	3244064	0.00069875	3.336
		seq-rs4226	9	12347007	0.00089276	3.221
		seq-rs4393	9	23517876	0.00064001	3.377
		seq-rs4449	10	4150023	0.00092392	3.205
		seq-rs4600	10	14497594	0.00057219	3.429
		seq-rs4605	10	14685376	0.00025345	3.81
		seq-rs4613	10	15205013	0.0003884	3.61
		seq-rs4765	11	4287909	0.0004628	3.528
		seq-rs4771	11	4459638	0.00014197	4.11
		seq-rs4776	11	4605171	0.00041121	3.584
		seq-rs4782	11	4792687	7.1588e-07	6.603
		seq-rs4859	11	7588747	0.00080793	3.268
	2013 LS	seq-rs2427	5	5341575	9.8662e-15	15.709	qSW5
		seq-rs2434	5	6032577	0.0004662	3.796
		seq-rs2435	5	6220797	0.00052509	3.951
		seq-rs5500	11	30671557	0.00036394	3.921
	2014 HZ	seq-rs184	1	6667359	0.00011135	4.099
		seq-rs196	1	7562903	7.7146e-05	4.268
		seq-rs240	1	11841907	0.00093557	3.125
		seq-rs253	1	13680388	0.00064906	3.292
		seq-rs256	1	13958209	0.00086982	3.726
		seq-rs281	1	14772336	0.00087046	3.158
		seq-rs768	2	2878568	0.00013542	4.009
		seq-rs1838	3	34488934	0.0002205	3.785
		seq-rs1859	3	35231674	0.00012877	4.032
		seq-rs1863	3	35722721	1.6111e-05	4.992
		seq-rs1877	3	36248022	0.00060774	3.322
		seq-rs2139	4	21257137	4.4064e-05	4.526
		seq-rs2186	4	23307932	0.00096972	3.109
		seq-rs2276	4	31786576	0.00091829	3.133
		seq-rs2421	5	4569168	0.00042452	3.485
		seq-rs2427	5	5341575	7.6926e-26	27.785	qSW5
		seq-rs2434	5	6032577	7.6433e-05	4.272
		seq-rs2435	5	6220797	0.0001529	4.134
		seq-rs2437	5	6264810	0.00020474	3.819
		seq-rs2835	6	7014714	0.00029737	3.648
		seq-rs2850	6	7668260	0.00015728	3.94
		seq-rs2876	6	9338176	0.00083855	3.175
		seq-rs2879	6	9587733	0.00083855	3.175
		seq-rs2909	6	10909055	0.00019014	3.853
		seq-rs2934	6	13256493	0.00015904	3.935
		seq-rs2968	6	17935291	0.0007944	3.199
		seq-rs3002	6	21642626	0.00019732	3.836
		seq-rs3533	7	25639226	0.00099741	3.096
		seq-rs3969	8	24593901	0.00060823	3.614
		seq-rs4393	9	23517876	0.00095079	3.118
		seq-rs4613	10	15205013	0.00067359	3.275
		seq-rs4765	11	4287909	0.00078346	3.206
		seq-rs4771	11	4459638	0.00099994	3.111
		seq-rs4782	11	4792687	0.0001442	3.98
		seq-rs5335	11	26294476	0.00069844	3.258
		seq-rs5735	12	15038848	0.00089473	3.145
	2014 LS	seq-rs196	1	7562903	2.9967e-05	4.522
		seq-rs240	1	11841907	0.00013739	3.848
		seq-rs253	1	13680388	0.00030134	3.502
		seq-rs255	1	13951800	0.00061221	3.191
		seq-rs256	1	13958209	0.00025594	4.456
		seq-rs260	1	14191255	0.00038568	3.394
		seq-rs281	1	14772336	0.0007766	3.087
		seq-rs746	2	2067155	0.0002299	3.621
		seq-rs768	2	2878568	0.00023088	3.619
		seq-rs825	2	6177495	0.00025639	3.575
		seq-rs1303	2	34743079	0.00084106	3.052
		seq-rs1599	3	16245742	0.00053738	3.248
		seq-rs1664	3	21883342	0.00057575	3.218
		seq-rs1838	3	34488934	0.00014526	3.823
		seq-rs1851	3	34896032	0.00013012	3.872
		seq-rs1857	3	35126138	0.00043311	3.343
		seq-rs1859	3	35231674	5.1149e-05	4.285
		seq-rs1863	3	35722721	5.2033e-05	4.277
		seq-rs1878	3	36249888	0.00057455	3.219
		seq-rs2139	4	21257137	1.0262e-05	5
		seq-rs2182	4	22864425	0.00087395	3.035
		seq-rs2184	4	22986138	0.00080963	3.068
		seq-rs2187	4	23397674	0.00045143	3.324
		seq-rs2206	4	24693491	0.00079132	3.078
		seq-rs2252	4	30553871	0.00036832	3.414
		seq-rs2265	4	31639496	0.00044275	3.333
		seq-rs2288	4	31896971	0.00016853	3.758
		seq-rs2300	4	32068011	0.00036472	3.418
		seq-rs2331	4	32393002	0.0006875	3.14
		seq-rs2427	5	5341575	9.7628e-15	13.614	qSW5
		seq-rs2434	5	6032577	0.00045181	3.324
		seq-rs2435	5	6220797	4.8866e-06	5.579
		seq-rs2437	5	6264810	0.00045695	3.319
		seq-rs2659	5	28664435	0.00053462	3.25
		seq-rs2849	6	7656694	6.1596e-05	4.203
		seq-rs2934	6	13256493	0.00015161	3.805
		seq-rs2975	6	18163224	0.00093181	3.007
		seq-rs3002	6	21642626	0.00040287	3.374
		seq-rs3188	7	3591383	0.0008106	3.068
		seq-rs4189	9	10013803	0.00018731	3.711
		seq-rs4191	9	10023985	0.00034593	3.53
		seq-rs4212	9	11377095	0.00025624	3.573
		seq-rs4226	9	12347007	0.00013127	3.868
		seq-rs4393	9	23517876	0.0008059	3.07
		seq-rs4613	10	15205013	0.00046894	3.308
		seq-rs4771	11	4459638	0.00027584	3.578
		seq-rs4782	11	4792687	1.1213e-05	4.96
		seq-rs5513	12	840836	0.00061788	3.187
Grain length-width ratio	2013 HZ	seq-rs768	2	2878568	0.00013709	4.07
		seq-rs944	2	19403446	0.00097783	3.156
		seq-rs1610	3	17445851	5.1564e-06	5.614
		seq-rs1614	3	17576225	7.7867e-07	6.516	GS3
		seq-rs1679	3	22712787	0.00092151	3.183
		seq-rs2123	4	19926064	0.00064284	3.375
		seq-rs2421	5	4569168	0.00053077	3.439
		seq-rs2427	5	5341575	9.0797e-24	25.592	qSW5
		seq-rs2473	5	8893453	0.00016623	3.98
		seq-rs4613	10	15205013	0.00090049	3.194
		seq-rs5783	12	18427053	0.00041712	3.551
	2013 LS	seq-rs1610	3	17445851	3.3779e-06	6.108
		seq-rs1614	3	17576225	9.4977e-06	5.592	GS3
		seq-rs2427	5	5341575	4.3978e-20	22.043	qSW5
		seq-rs2434	5	6032577	9.3225e-05	4.462
		seq-rs2435	5	6220797	7.2543e-05	4.732
		seq-rs4660	10	18928836	0.00075315	3.439
	2014 HZ	seq-rs944	2	19403446	0.00099128	3.093
		seq-rs1610	3	17445851	1.6938e-07	7.116
		seq-rs1614	3	17576225	6.8703e-08	7.544	GS3
		seq-rs2123	4	19926064	0.00094884	3.146
		seq-rs2427	5	5341575	6.0422e-26	27.875	qSW5
		seq-rs3533	7	25639226	4.9806e-05	4.462
		seq-rs3534	7	25762191	0.00025562	3.711
		seq-rs3537	7	25936314	0.0004518	3.451
		seq-rs3969	8	24593901	2.0214e-05	5.363
		seq-rs4660	10	18928836	0.00088449	3.145
	2014 LS	seq-rs746	2	2067155	0.00048754	3.19
		seq-rs1303	2	34743079	0.00060581	3.098
		seq-rs1610	3	17445851	3.9288e-06	5.264
		seq-rs1614	3	17576225	0.00024176	3.489	GS3
		seq-rs2427	5	5341575	6.509e-14	12.325	qSW5
		seq-rs2435	5	6220797	6.7548e-06	5.16
		seq-rs3533	7	25639226	0.00010721	3.837
		seq-rs3537	7	25936314	0.0005425	3.145
Thousand-grain weight	2013 HZ	seq-rs184	1	6667359	0.00047437	3.556
		seq-rs199	1	8759554	0.00074506	3.343
		seq-rs288	1	14971631	6.1892e-05	4.547
		seq-rs1614	3	17576225	0.00035914	3.688	GS3
		seq-rs2255	4	31183523	0.00014371	4.123
		seq-rs2427	5	5341575	4.4681e-10	9.305	qSW5
	2013 LS	seq-rs24	1	1008580	0.00091426	3.393
		seq-rs288	1	14971631	0.000554	3.67
		seq-rs1614	3	17576225	0.00011151	4.437	GS3
		seq-rs1697	3	23341375	0.00054959	2.891
		seq-rs1760	3	27281513	0.0006484	3.563
		seq-rs2139	4	21257137	6.6158e-05	4.697
		seq-rs2370	5	448686	0.00054646	3.647
		seq-rs2427	5	5341575	3.4464e-09	8.702	qSW5
		seq-rs5793	12	19404198	0.00084607	2.781
		seq-rs5883	12	23886399	0.00031831	3.915
	2014 HZ	seq-rs288	1	14971631	2.2677e-05	4.912
		seq-rs289	1	15424634	0.00072607	3.288
		seq-rs1614	3	17576225	0.00018151	3.931	GS3
		seq-rs2139	4	21257137	0.00043782	3.522
		seq-rs2427	5	5341575	6.0657e-09	7.875	qSW5
		seq-rs2768	6	3911505	0.0003134	3.677
		seq-rs3526	7	24323247	0.00014953	3.274
		seq-rs4385	9	23278734	0.00049957	3.461
		seq-rs4745	11	3018958	0.00059152	3.383
		seq-rs5793	12	19404198	0.00015108	3.61
	2014 LS	seq-rs1614	3	17576225	0.00011232	3.931	GS3
		seq-rs2139	4	21257137	0.00027831	3.531
		seq-rs2437	5	6264810	0.0007466	3.099
		seq-rs2427	5	5341575	3.2069e-08	6.708	qSW5
