# Supplementary material for: Genome wide association mapping for grain shape traits in indica rice
Source: Planta. 2016 May 19;244(4):819–30. doi: 10.1007/s00425-016-2548-9 (PMC5018019; doi:10.1007/s00425-016-2548-9)
Supplement: Supplementary file 7 — Supplementary Table S6: Summary of common loci associated with grain shape traits under multiple environments (XLSX 16 kb) [file 425_2016_2548_MOESM7_ESM.xlsx]

## Sheet: Sheet1
Table S6 Sumary of common loci associated with grain shape traits under multiple environments
Trait	Environment	Common loci	Marker	Chr.	Position	Known loci
Grain length	Four environments	1	seq-rs1614	3	17576225	GS3
	Three environments	3	seq-rs1610	3	17445851
			seq-rs2061	4	13848189
			seq-rs4660	10	18928836
	Two environments	3	seq-rs1604	3	16831236
			seq-rs2427	5	5341575
			seq-rs2718	6	1722288
Grain width	Four environments	2	seq-rs2427	5	5341575	qSW5
			seq-rs2434	5	6032577
	Three environments	18	seq-rs196	1	7562903
			seq-rs240	1	11841907
			seq-rs253	1	13680388
			seq-rs256	1	13958209
			seq-rs281	1	14772336
			seq-rs768	2	2878568
			seq-rs1838	3	34488934
			seq-rs1859	3	35231674
			seq-rs1863	3	35722721
			seq-rs2139	4	21257137
			seq-rs2435	5	6220797
			seq-rs2437	5	6264810
			seq-rs2934	6	13256493
			seq-rs3002	6	21642626
			seq-rs4393	9	23517876
			seq-rs4613	10	15205013
			seq-rs4771	11	4459638
			seq-rs4782	11	4792687
	Two environments	11	seq-rs184	1	6667359
			seq-rs746	2	2067155
			seq-rs1303	2	34743079
			seq-rs1851	3	34896032
			seq-rs1877	3	36248022
			seq-rs2252	4	30553871
			seq-rs2276	4	31786576
			seq-rs2421	5	4569168
			seq-rs2968	6	17935291
			seq-rs4226	9	12347007
			seq-rs4765	11	4287909
Grain length-width ratio	Four environments	3	seq-rs1610	3	17445851
			seq-rs1614	3	17576225	GS3
			seq-rs2427	5	5341575	qSW5
	Two environments	6	seq-rs944	2	19403446
			seq-rs2123	4	19926064
			seq-rs2435	5	6220797
			seq-rs3533	7	25639226
			seq-rs3537	7	25936314
			seq-rs4660	10	18928836
Thousand-grain weight	Four environments	2	seq-rs1614	3	17576225	GS3
			seq-rs2427	5	5341575	qSW5
	Three environments	2	seq-rs288	1	14971631
			seq-rs2139	4	21257137
	Two environments	1	seq-rs5793	12	19404198
