# Supplementary material for: Genome wide association mapping for grain shape traits in indica rice
Source: Planta. 2016 May 19;244(4):819–30. doi: 10.1007/s00425-016-2548-9 (PMC5018019; doi:10.1007/s00425-016-2548-9)
Supplement: Supplementary file 8 — Supplementary Table S7: Summary of elite allele and phenotypic effect (XLSX 16 kb) [file 425_2016_2548_MOESM8_ESM.xlsx]

## Sheet: Sheet1
Table S7 Summary of elite allele and phenotypic effect
Trait	SNP ID	Allele	Elite allele	Positive breeding value
Grain length	seq-rs918	G/A	AA	0.284373
Grain length	seq-rs919	T/G	GG	0.284373
Grain length	seq-rs1614	T/C	CC	0.91382
Grain length	seq-rs1697	G/T	TT	0.692071
Grain length	seq-rs2123	C/T	CC	0.23818
Grain length	gwseq-rs14	T/C	CC	0.455926
Grain length	seq-rs3750	C/T	TT	0.110944
Grain length	seq-rs5920	G/A	AA	0.397615
Grain width	seq-rs196	A/G	GG	0.040564
Grain width	seq-rs1303	T/C	TT	0.283845
Grain width	seq-rs2139	A/G	GG	0.156609
Grain width	seq-rs2427	G/A	GG	0.398414
Grain length-width ratio	seq-rs1303	T/C	CC	0.475194
Grain length-width ratio	seq-rs1614	T/C	CC	0.540228
Grain length-width ratio	seq-rs2123	C/T	CC	0.214688
Grain length-width ratio	seq-rs2427	G/A	AA	0.668214
Grain length-width ratio	seq-rs4717	T/C	CC	0.222772
Thousand-grain weight	seq-rs184	A/G	AA	0.274772
Thousand-grain weight	seq-rs196	A/G	GG	0.0614379
Thousand-grain weight	seq-rs288	C/T	CC	0.430754
Thousand-grain weight	seq-rs1614	T/C	CC	2.13478
Thousand-grain weight	seq-rs1698	C/A	AA	1.21057
Thousand-grain weight	seq-rs2139	A/G	GG	2.03119
Thousand-grain weight	seq-rs2255	A/G	GG	0.948592
Thousand-grain weight	seq-rs2427	G/A	GG	2.15158
Thousand-grain weight	seq-rs3526	C/A	CC	3.70023
Thousand-grain weight	seq-rs4745	T/C	CC	1.26288
